# Supplementary material for: Fitness consequences of sex chromosome aneuploidy in Drosophila melanogaster
Source: PLoS Genet. 2025 Jun 3;21(6):e1011703. doi: 10.1371/journal.pgen.1011703 (PMC12133181; doi:10.1371/journal.pgen.1011703)
Supplement: S1 Table — See S1 Fig. (XLSX) [file pgen.1011703.s015.xlsx]

## Sheet: S1_Table
Production of XXY females via spontaneous non-disjunction, where parent of origin cannot be distinguished. See Fig. S1.
period	XXY.females	total.females
1	3	459
2	17	3331
3	0	2748
4	0	637
5	5	2202
6	3	1615
7	1	1307
8	4	1427
9	1	1194
10	0	1143
11	1	38
