# Supplementary material for: Fitness consequences of sex chromosome aneuploidy in Drosophila melanogaster
Source: PLoS Genet. 2025 Jun 3;21(6):e1011703. doi: 10.1371/journal.pgen.1011703 (PMC12133181; doi:10.1371/journal.pgen.1011703)
Supplement: S2 Table — See S3 Fig. (XLSX) [file pgen.1011703.s016.xlsx]

## Sheet: S2_Table
Production of exceptional progeny via spontaneous non-disjunction and chromosome loss, where parent of origin can be determined. See Fig. S3.
female_WT	male_y_B	female_y_B	male_WT	female_B	male_y	female_y	male_B
11031	10981	9	42	6	7	0	1
