# Supplementary material for: Fitness consequences of sex chromosome aneuploidy in Drosophila melanogaster
Source: PLoS Genet. 2025 Jun 3;21(6):e1011703. doi: 10.1371/journal.pgen.1011703 (PMC12133181; doi:10.1371/journal.pgen.1011703)
Supplement: S3 Table — See S4 Fig. (XLSX) [file pgen.1011703.s017.xlsx]

## Sheet: S3_Table
Products of XXY females in a cross with WT males. See Fig. S4.
replicate.vial	non.y.males	y.males	non.y.females	y.females
1	39	22	63	0
2	26	25	33	0
3	21	29	38	0
4	13	25	43	0
5	17	14	45	0
6	11	1	16	0
7	16	21	43	0
8	22	15	34	0
9	20	18	30	0
10	7	18	37	0
11	22	19	39	0
12	16	12	36	0
13	19	19	45	0
14	24	24	42	0
15	25	28	47	0
16	27	28	49	0
17	32	16	47	0
18	18	18	37	0
19	8	23	45	0
20	20	15	39	0
21	17	35	62	0
22	12	17	41	0
23	33	18	40	0
24	10	18	38	0
25	21	19	35	0
26	24	3	40	0
27	14	16	40	0
28	7	20	45	0
29	13	14	31	0
30	14	16	38	0
31	23	20	40	0
32	16	24	48	0
33	18	27	58	0
34	14	28	29	0
35	16	21	55	0
36	12	21	33	0
37	22	30	33	0
38	16	25	47	0
39	13	22	43	0
40	9	20	41	0
41	24	9	37	0
42	18	29	30	0
43	18	13	51	0
44	10	17	42	0
45	7	17	37	0
46	12	21	51	0
47	7	15	28	0
48	15	18	29	0
49	8	16	31	0
50	8	17	44	0
51	14	3	26	0
52	30	35	51	0
53	18	18	30	0
54	8	17	27	0
55	15	18	34	0
56	12	25	34	0
57	37	27	41	0
