# Supplementary material for: Fitness consequences of sex chromosome aneuploidy in Drosophila melanogaster
Source: PLoS Genet. 2025 Jun 3;21(6):e1011703. doi: 10.1371/journal.pgen.1011703 (PMC12133181; doi:10.1371/journal.pgen.1011703)
Supplement: S4 Table — See S5 Fig. (XLSX) [file pgen.1011703.s018.xlsx]

## Sheet: S4_Table
Products of XXY females in a cross with mD males. See Fig. S5.
replicate.vial	non.y.males	y.males	non.y.females	mD.males	y.females
1	6	13	23	0	0
2	2	11	27	0	0
3	3	12	11	0	0
4	1	10	24	0	0
5	11	20	22	0	0
6	11	10	25	0	0
7	7	12	32	0	0
8	4	13	20	0	0
9	6	14	39	0	0
10	10	22	28	0	0
11	1	14	22	0	0
12	3	3	6	0	0
13	13	23	41	0	0
14	3	11	22	0	0
15	4	0	13	0	0
16	5	10	31	0	0
17	10	23	19	0	0
18	8	6	28	0	0
19	3	2	4	0	0
20	10	15	21	0	0
21	6	10	27	0	0
22	9	0	8	0	0
23	6	9	15	0	0
24	7	9	8	0	0
