# Supplementary material for: Fitness consequences of sex chromosome aneuploidy in Drosophila melanogaster
Source: PLoS Genet. 2025 Jun 3;21(6):e1011703. doi: 10.1371/journal.pgen.1011703 (PMC12133181; doi:10.1371/journal.pgen.1011703)
Supplement: S5 Table — See S6 Fig. (XLSX) [file pgen.1011703.s019.xlsx]

## Sheet: S5_Table
Products of XXY females in a cross with C(1;Y) males. See Fig. S6.
replicate.vial	wt.males	y.males	B.females	yB.females	B.males	y.females
1	7	6	7	7	0	0
2	28	25	9	15	0	0
3	3	4	3	6	0	0
4	6	19	11	21	0	0
5	23	15	18	14	0	0
6	7	7	12	7	0	0
7	23	28	19	18	0	0
8	9	0	8	0	0	0
9	10	16	10	8	0	0
10	2	0	0	2	0	0
11	16	20	10	16	0	0
12	15	17	6	20	0	0
13	19	15	12	12	0	0
14	16	25	23	24	0	0
15	16	9	34	21	0	0
16	19	17	20	25	0	0
17	7	15	7	13	0	0
18	1	0	0	0	0	0
19	10	25	12	11	0	0
20	17	16	14	26	0	0
21	21	36	17	18	0	0
22	15	18	17	18	0	0
23	28	20	18	26	0	0
