# Supplementary material for: Fitness consequences of sex chromosome aneuploidy in Drosophila melanogaster
Source: PLoS Genet. 2025 Jun 3;21(6):e1011703. doi: 10.1371/journal.pgen.1011703 (PMC12133181; doi:10.1371/journal.pgen.1011703)
Supplement: S6 Table — See S7 Fig. (XLSX) [file pgen.1011703.s020.xlsx]

## Sheet: S6_Table
Identification of XYY sires and resulting offspring. See Fig. S7.
replicate.vial	non.y.males	y.males	non.y.females	y.females	inferred.sire.type
1	13	0	13	0	XXY
2	53	0	0	32	XY
3	50	0	34	0	XXY
4	31	0	43	0	XXY
5	45	0	0	35	XY
6	31	0	24	0	XXY
7	36	0	0	32	XY
8	44	0	0	31	XY
9	37	0	0	29	XY
10	51	0	36	0	XXY
11	52	0	34	0	XXY
12	54	0	40	0	XXY
13	33	0	0	28	XY
14	36	0	32	0	XXY
15	21	0	0	20	XY
16	48	0	0	56	XY
17	46	0	51	0	XXY
18	54	0	0	47	XY
19	61	0	0	61	XY
20	40	0	36	0	XXY
21	43	0	45	0	XXY
22	67	0	55	0	XXY
23	53	0	45	0	XXY
24	47	0	46	0	XXY
25	40	0	40	0	XXY
26	62	0	62	0	XXY
27	53	0	41	0	XXY
28	43	0	39	0	XXY
29	38	0	44	0	XXY
30	45	0	40	0	XXY
31	38	0	29	0	XXY
32	55	0	51	0	XXY
33	69	0	53	0	XXY
34	52	0	26	0	XXY
35	43	0	53	0	XXY
36	64	0	38	0	XXY
37	46	0	41	0	XXY
38	37	0	37	0	XXY
39	57	0	50	0	XXY
40	65	0	52	0	XXY
41	66	0	53	0	XXY
42	37	0	46	0	XXY
43	49	0	37	0	XXY
44	53	0	40	0	XXY
45	43	0	49	0	XXY
46	65	0	53	0	XXY
47	75	0	59	0	XXY
48	64	0	40	0	XXY
