# Supplementary material for: Fitness consequences of sex chromosome aneuploidy in Drosophila melanogaster
Source: PLoS Genet. 2025 Jun 3;21(6):e1011703. doi: 10.1371/journal.pgen.1011703 (PMC12133181; doi:10.1371/journal.pgen.1011703)
Supplement: S7 Table — See S8 Fig. (XLSX) [file pgen.1011703.s021.xlsx]

## Sheet: S7_Table
Test for viability effect of yellow marker on males and females. See Fig. S8.
replicate.vial	y.males	tot.males	y.females	tot.females
1	19	51	17	43
2	24	41	19	50
3	21	45	29	49
4	25	47	19	37
5	26	55	18	32
6	26	51	17	39
7	18	41	35	64
8	22	44	18	34
9	29	57	29	58
10	6	13	6	15
11	26	51	18	39
12	25	59	23	50
13	32	51	25	45
14	23	44	26	46
15	23	49	29	48
16	22	47	15	46
17	37	73	30	60
18	37	69	23	48
19	16	43	28	48
20	17	51	26	51
21	21	42	20	42
22	40	75	20	36
23	29	61	25	51
24	25	58	28	51
25	34	57	22	42
26	29	53	19	37
27	24	54	24	48
28	28	51	22	51
29	35	54	19	36
30	34	62	21	36
