# Supplementary material for: Fitness consequences of sex chromosome aneuploidy in Drosophila melanogaster
Source: PLoS Genet. 2025 Jun 3;21(6):e1011703. doi: 10.1371/journal.pgen.1011703 (PMC12133181; doi:10.1371/journal.pgen.1011703)
Supplement: S8 Table — Generation 1 data used to infer XXY viability effect. (XLSX) [file pgen.1011703.s022.xlsx]

## Sheet: S8_Table
Frequency change of the XXY karyotype in three populations over 12 generations; generation 1 data used to infer XXY viability effect.
generation	population	XXY.females	XX.females
0	S1	60	0
1	S1	62	73
2	S1	34	65
3	S1	67	109
4	S1	21	140
5	S1	26	152
6	S1	12	151
7	S1	19	169
8	S1	7	102
9	S1	16	241
10	S1	4	66
11	S1	6	121
12	S1	4	125
0	S2	60	0
1	S2	73	72
2	S2	40	93
3	S2	62	150
4	S2	41	142
5	S2	27	133
6	S2	20	141
7	S2	14	144
8	S2	11	186
9	S2	5	229
10	S2	1	55
11	S2	0	135
12	S2	0	101
0	S3	60	0
1	S3	41	44
2	S3	39	65
3	S3	45	162
4	S3	22	104
5	S3	26	173
6	S3	11	158
7	S3	12	216
8	S3	7	151
9	S3	12	175
10	S3	4	72
11	S3	2	144
12	S3	0	118
