# Supplementary material for: Fitness consequences of sex chromosome aneuploidy in Drosophila melanogaster
Source: PLoS Genet. 2025 Jun 3;21(6):e1011703. doi: 10.1371/journal.pgen.1011703 (PMC12133181; doi:10.1371/journal.pgen.1011703)
Supplement: S9 Table — Some flies, but not all, were included in multiple trait assays. (XLSX) [file pgen.1011703.s023.xlsx]

## Sheet: S9_Table
Characteristics of XX vs. XXY females: mating, mass, reproduction and survival. Some flies, but not all, were included in multiple trait assays.
karyotype	spontaneous	first_to_mate	time_to_mating	mass	eggs_per_day	offspring_per_day	eggs_total	offsp_total	survival_days	survival_assay
XX	NA	TRUE	NA	NA	NA	NA	NA	NA	NA	NA
XX	NA	FALSE	NA	NA	NA	NA	NA	NA	NA	NA
XX	NA	TRUE	NA	NA	NA	NA	NA	NA	NA	NA
XX	NA	NA	NA	NA	NA	NA	NA	NA	NA	NA
XX	NA	NA	NA	NA	NA	NA	NA	NA	NA	NA
XX	NA	TRUE	NA	NA	NA	NA	NA	NA	NA	NA
XX	NA	FALSE	NA	NA	NA	NA	NA	NA	NA	NA
XX	NA	FALSE	NA	NA	NA	NA	NA	NA	NA	NA
XX	NA	FALSE	NA	NA	NA	NA	NA	NA	NA	NA
XX	NA	TRUE	NA	NA	NA	NA	NA	NA	NA	NA
XX	NA	FALSE	NA	NA	NA	NA	NA	NA	NA	NA
XX	NA	TRUE	NA	NA	NA	NA	NA	NA	NA	NA
XX	NA	TRUE	NA	NA	NA	NA	NA	NA	NA	NA
XX	NA	NA	NA	NA	NA	NA	NA	NA	NA	NA
XX	NA	FALSE	NA	NA	NA	NA	NA	NA	NA	NA
XX	NA	TRUE	NA	0.52	79.9091	39.8182	293	146	7	TRUE
XX	NA	TRUE	NA	0.46	36.8182	17.7273	135	65	7	TRUE
XX	NA	FALSE	NA	0.54	84.5455	45.5455	310	167	7	TRUE
XX	NA	TRUE	NA	0.53	80.1818	33.5455	294	123	7	TRUE
XX	NA	TRUE	NA	0.51	49.3636	22.9091	181	84	7	TRUE
XX	NA	NA	138	0.48	38.4	1.8	128	6	7	TRUE
XX	NA	TRUE	89	0.46	39.9	16.8	133	56	7	TRUE
XX	NA	TRUE	18	0.44	36.6	6.3	122	21	7	TRUE
XX	NA	TRUE	85	0.45	42	12.3	140	41	7	TRUE
XX	NA	NA	138	0.35	0	0	0	0	5	FALSE
XX	NA	FALSE	15	0.33	0.3	0	1	0	7	TRUE
XX	NA	TRUE	173	0.42	33.3	11.4	111	38	7	TRUE
XX	NA	FALSE	45	0.62	30	11.4	100	38	7	TRUE
XX	NA	TRUE	19	0.53	36.3	21.6	121	72	7	TRUE
XX	NA	TRUE	86	0.5	51.6	21.9	172	73	7	TRUE
XX	NA	FALSE	80	0.54	49.8	5.4	166	18	7	TRUE
XX	NA	FALSE	29	0.52	81	31.2	270	104	7	TRUE
XX	NA	TRUE	66	0.51	84	21.3	280	71	7	TRUE
XX	NA	TRUE	79	0.51	30.6	16.8	102	56	7	TRUE
XX	NA	TRUE	128	0.4	41.1	5.1	137	17	7	TRUE
XX	NA	FALSE	109	0.46	0	0	0	0	7	TRUE
XX	NA	FALSE	78	0.43	75.6	20.7	252	69	7	TRUE
XX	NA	FALSE	154	0.46	79.5	43.2	265	144	7	TRUE
XX	NA	FALSE	22	0.44	48.9	9	163	30	7	TRUE
XX	NA	TRUE	83	0.51	64.2	1.2	214	4	7	TRUE
XX	NA	FALSE	28	0.31	0	0	0	0	7	TRUE
XX	NA	NA	221	0.56	0	0	0	0	7	TRUE
XX	NA	FALSE	15	0.51	99.3	11.7	331	39	7	TRUE
XX	NA	TRUE	99	0.43	55.5	4.5	185	15	7	TRUE
XX	NA	FALSE	44	0.44	7.2	1.5	24	5	7	TRUE
XX	NA	TRUE	40	0.49	75.9	7.8	253	26	7	TRUE
XX	NA	TRUE	52	0.41	0.9	0.6	3	2	7	TRUE
XX	NA	FALSE	86	0.41	61.8	23.1	206	77	7	TRUE
XX	NA	TRUE	36	0.42	54.6	13.8	182	46	7	TRUE
XX	NA	FALSE	51	0.43	53.7	15.6	179	52	7	TRUE
XX	NA	FALSE	132	0.43	72.9	20.1	243	67	7	TRUE
XX	NA	TRUE	106	0.43	32.4	16.5	108	55	7	TRUE
XX	NA	TRUE	41	0.42	55.8	6	186	20	7	TRUE
XX	NA	NA	245	0.38	43.8	19.2	146	64	7	TRUE
XX	NA	TRUE	22	0.42	68.4	24.3	228	81	7	TRUE
XX	NA	FALSE	98	0.43	15	0	50	0	7	TRUE
XX	NA	NA	213	0.46	14.4	1.5	48	5	7	TRUE
XX	NA	TRUE	111	0.6	71.7	30.3	239	101	7	TRUE
XX	NA	TRUE	131	0.49	60	4.5	200	15	7	TRUE
XX	NA	FALSE	150	0.43	18.9	1.5	63	5	7	TRUE
XX	NA	TRUE	57	0.44	60.3	2.1	201	7	7	TRUE
XX	NA	FALSE	97	0.48	64.2	4.2	214	14	7	TRUE
XX	NA	NA	208	0.44	60.9	24.3	203	81	7	TRUE
XX	NA	NA	209	0.5	57.9	14.4	193	48	7	TRUE
XX	NA	FALSE	106	0.45	22.8	6.6	76	22	7	TRUE
XX	NA	FALSE	109	0.47	15	2.1	50	7	7	TRUE
XX	NA	TRUE	40	0.52	74.4	33	248	110	7	TRUE
XX	NA	FALSE	50	0.53	8.7	0.3	29	1	7	TRUE
XX	NA	TRUE	38	0.43	66.6	35.1	222	117	7	TRUE
XX	NA	FALSE	81	0.42	52.2	21.6	174	72	7	TRUE
XX	NA	TRUE	79	0.44	49.2	10.8	164	36	7	TRUE
XX	NA	NA	211	0.35	43.8	13.5	146	45	7	TRUE
XX	NA	FALSE	20	0.4	41.1	9.9	137	33	7	TRUE
XX	NA	NA	207	0.38	0	0	0	0	7	TRUE
XX	NA	FALSE	118	0.42	72.3	48.9	241	163	7	TRUE
XX	NA	NA	207	0.43	15	1.5	50	5	7	TRUE
XX	NA	FALSE	53	0.45	57.6	27	192	90	7	TRUE
XX	NA	NA	206	0.46	48.9	1.2	163	4	7	TRUE
XX	NA	TRUE	31	0.45	57	29.7	190	99	7	TRUE
XX	NA	TRUE	92	0.47	44.1	18.6	147	62	7	TRUE
XX	NA	TRUE	48	0.47	57.6	20.7	192	69	7	TRUE
XX	NA	TRUE	71	0.48	24.3	0.6	81	2	7	TRUE
XX	NA	FALSE	45	0.43	44.1	13.5	147	45	7	TRUE
XX	NA	TRUE	59	0.44	9.33333	0	28	0	6	FALSE
XX	NA	NA	215	0.41	60.9	7.8	203	26	7	TRUE
XX	NA	FALSE	112	0.46	35.1	6	117	20	7	TRUE
XX	NA	TRUE	46	0.49	24	2.4	80	8	7	TRUE
XX	NA	NA	216	0.43	75.3	32.4	251	108	7	TRUE
XX	NA	NA	215	0.46	53.7	8.4	179	28	7	TRUE
XX	NA	FALSE	46	0.47	48.6	8.4	162	28	7	TRUE
XX	NA	FALSE	50	0.49	NA	NA	NA	NA	NA	NA
XX	NA	NA	182	0.43	NA	NA	NA	NA	NA	NA
XX	NA	NA	202	0.47	17.7	2.4	59	8	7	TRUE
XX	NA	FALSE	29	0.39	2.4	0	8	0	7	TRUE
XX	NA	NA	195	0.48	45	36.9	150	123	7	TRUE
XXY	FALSE	TRUE	89	0.54	83.7	40.2	279	134	7	TRUE
XXY	FALSE	FALSE	12	0.46	95.4	28.8	318	96	7	TRUE
XXY	FALSE	TRUE	79	0.47	74.7	24.9	249	83	7	TRUE
XXY	FALSE	FALSE	31	0.42	57.6	33.9	192	113	7	TRUE
XXY	FALSE	TRUE	17	0.48	68.4	31.8	228	106	7	TRUE
XXY	FALSE	FALSE	16	0.52	101.1	26.4	337	88	7	TRUE
XXY	FALSE	TRUE	31	0.5	48	37.5	160	125	7	TRUE
XXY	FALSE	TRUE	83	0.41	2.7	1.2	9	4	7	TRUE
XXY	FALSE	TRUE	198	0.53	11.7	0	39	0	7	TRUE
XXY	FALSE	TRUE	35	0.54	76.2	29.1	254	97	7	TRUE
XXY	FALSE	NA	240	0.49	51.3	0	171	0	7	TRUE
XXY	FALSE	FALSE	89	0.4	29.1	16.2	97	54	7	TRUE
XXY	FALSE	FALSE	52	0.39	12	14.1	40	47	7	TRUE
XXY	FALSE	TRUE	78	0.49	90	19.8	300	66	7	TRUE
XXY	FALSE	TRUE	41	0.39	26.1	0.6	87	2	7	TRUE
XXY	FALSE	TRUE	165	0.43	46.8	9.9	156	33	7	TRUE
XXY	FALSE	NA	222	0.43	66	22.8	220	76	7	TRUE
XXY	FALSE	FALSE	166	0.28	0	0	0	0	4	FALSE
XXY	FALSE	FALSE	58	0.45	58.8	16.8	196	56	7	TRUE
XXY	FALSE	TRUE	23	0.46	68.4	9	228	30	7	TRUE
XXY	FALSE	TRUE	28	0.37	39.6	7.8	132	26	7	TRUE
XXY	FALSE	TRUE	48	0.35	19.2	3.3	64	11	7	TRUE
XXY	FALSE	TRUE	58	0.43	72.9	31.8	243	106	7	TRUE
XXY	FALSE	FALSE	21	0.44	80.1	50.1	267	167	7	TRUE
XXY	FALSE	TRUE	17	0.31	50.4	8.1	168	27	7	TRUE
XXY	FALSE	TRUE	197	0.45	44.4	18.6	148	62	7	TRUE
XXY	FALSE	FALSE	173	0.36	0.9	0	3	0	7	TRUE
XXY	FALSE	FALSE	83	0.3	0	0	0	0	3	FALSE
XXY	FALSE	TRUE	40	0.5	30	11.4	100	38	7	TRUE
XXY	FALSE	FALSE	171	0.4	21	11.1	70	37	7	TRUE
XXY	FALSE	FALSE	149	0.33	0	0	0	0	3	FALSE
XXY	FALSE	TRUE	69	0.45	79.8	41.7	266	139	7	TRUE
XXY	FALSE	TRUE	50	0.34	0.3	0	1	0	7	TRUE
XXY	FALSE	TRUE	58	NA	54.5	23.5	109	47	4	FALSE
XXY	FALSE	FALSE	80	0.42	47.1	12.6	157	42	7	TRUE
XXY	FALSE	FALSE	95	0.44	48.9	27.9	163	93	7	TRUE
XXY	FALSE	FALSE	68	0.41	0.75	0.75	1	1	3	FALSE
XXY	FALSE	TRUE	70	0.53	69	35.7	230	119	7	TRUE
XXY	FALSE	FALSE	64	0.54	63.6	29.1	212	97	7	TRUE
XXY	FALSE	NA	230	0.57	64.8	29.7	216	99	7	TRUE
XXY	FALSE	FALSE	78	0.37	0	0	0	0	3	FALSE
XXY	FALSE	NA	229	0.4	51	6.6	170	22	7	TRUE
XXY	FALSE	NA	227	0.36	25.8	5.7	86	19	7	TRUE
XXY	FALSE	TRUE	127	0.46	52.2	9	174	30	7	TRUE
XXY	FALSE	NA	232	0.41	54.9	21.3	183	71	7	TRUE
XXY	FALSE	NA	228	0.33	0.9	0.6	3	2	7	TRUE
XXY	FALSE	FALSE	54	0.42	55.2	21.9	184	73	7	TRUE
XXY	FALSE	TRUE	96	0.5	29.7	0	99	0	7	TRUE
XXY	FALSE	FALSE	13	0.42	59.7	21.3	199	71	7	TRUE
XXY	FALSE	FALSE	37	0.57	39.3	9.9	131	33	7	TRUE
XXY	FALSE	TRUE	89	0.53	79.8	48.3	266	161	7	TRUE
XXY	FALSE	TRUE	108	0.48	69.3	35.7	231	119	7	TRUE
XXY	FALSE	NA	223	0.46	11.4	9.3	38	31	7	TRUE
XXY	FALSE	NA	226	0.48	35.4	10.8	118	36	7	TRUE
XXY	FALSE	FALSE	63	0.42	30.3	13.2	101	44	7	TRUE
XXY	FALSE	TRUE	90	0.46	55.5	20.7	185	69	7	TRUE
XXY	FALSE	FALSE	141	0.51	59.4	30	198	100	7	TRUE
XXY	FALSE	TRUE	119	0.49	49.2	13.8	164	46	7	TRUE
XXY	FALSE	FALSE	5	0.43	38.1	27	127	90	7	TRUE
XXY	FALSE	FALSE	57	0.5	68.7	39.6	229	132	7	TRUE
XXY	FALSE	FALSE	55	0.41	41.1	7.8	137	26	7	TRUE
XXY	FALSE	TRUE	93	0.45	23.1	10.5	77	35	7	TRUE
XXY	FALSE	FALSE	132	0.44	54.6	22.8	182	76	7	TRUE
XXY	FALSE	FALSE	73	0.46	46.2	27.6	154	92	7	TRUE
XXY	FALSE	TRUE	65	0.46	38.7	11.7	129	39	7	TRUE
XXY	FALSE	FALSE	36	0.41	66	16.2	220	54	7	TRUE
XXY	FALSE	FALSE	193	0.45	27.9	1.8	93	6	7	TRUE
XXY	FALSE	FALSE	49	0.6	66	44.4	220	148	7	TRUE
XXY	FALSE	FALSE	33	0.48	49.2	17.4	164	58	7	TRUE
XXY	FALSE	FALSE	147	0.47	60.6	42.9	202	143	7	TRUE
XXY	TRUE	TRUE	NA	NA	NA	NA	NA	NA	NA	NA
XXY	TRUE	FALSE	NA	NA	NA	NA	NA	NA	NA	NA
XXY	TRUE	TRUE	NA	NA	NA	NA	NA	NA	NA	NA
XXY	TRUE	FALSE	NA	NA	NA	NA	NA	NA	NA	NA
XXY	TRUE	FALSE	NA	NA	NA	NA	NA	NA	NA	NA
XXY	TRUE	TRUE	NA	NA	NA	NA	NA	NA	NA	NA
XXY	TRUE	FALSE	NA	NA	NA	NA	NA	NA	NA	NA
XXY	TRUE	FALSE	NA	NA	NA	NA	NA	NA	NA	NA
XXY	TRUE	FALSE	NA	NA	NA	NA	NA	NA	NA	NA
XXY	TRUE	TRUE	NA	NA	NA	NA	NA	NA	NA	NA
XXY	TRUE	TRUE	NA	NA	NA	NA	NA	NA	NA	NA
XXY	TRUE	NA	NA	NA	NA	NA	NA	NA	NA	NA
XXY	TRUE	TRUE	NA	NA	NA	NA	NA	NA	NA	NA
XXY	TRUE	FALSE	NA	NA	NA	NA	NA	NA	NA	NA
XXY	TRUE	NA	NA	NA	NA	NA	NA	NA	NA	NA
XXY	TRUE	FALSE	NA	0.46	50.3333	16	151	48	6	FALSE
XXY	TRUE	FALSE	NA	0.52	74.1818	27.8182	272	102	7	TRUE
XXY	TRUE	FALSE	NA	0.55	87.3333	31	262	93	6	FALSE
XXY	TRUE	NA	NA	0.51	85.3333	22.3333	256	67	6	FALSE
XXY	TRUE	FALSE	NA	0.48	77.3333	46.3333	232	139	6	FALSE
XXY	TRUE	TRUE	10	0.51	82.2	32.7	274	109	7	TRUE
XXY	TRUE	FALSE	89	0.49	72.6	6.9	242	23	7	TRUE
XXY	TRUE	NA	247	0.5	59.7	22.2	199	74	7	TRUE
XXY	TRUE	TRUE	50	0.43	72.3	43.8	241	146	7	TRUE
XXY	TRUE	TRUE	63	0.53	63.9	14.1	213	47	7	TRUE
