# Supplementary material for: Fitness consequences of sex chromosome aneuploidy in Drosophila melanogaster
Source: PLoS Genet. 2025 Jun 3;21(6):e1011703. doi: 10.1371/journal.pgen.1011703 (PMC12133181; doi:10.1371/journal.pgen.1011703)
Supplement: S11 Table — (XLSX) [file pgen.1011703.s025.xlsx]

## Sheet: S11_Table
Size of eggs producted by females of different karyotype and marker phenotypes.
assay	karyotype	phenotype	groupname	length	width
1	XX	yellow	XX	5.7	2.3
1	XX	yellow	XX	5.6	2.1
1	XX	yellow	XX	5.6	2.1
1	XX	yellow	XX	5.4	2.2
1	XX	yellow	XX	5.3	2.1
1	XX	yellow	XX	5.4	2.2
1	XX	yellow	XX	5.2	2.2
1	XX	yellow	XX	5.5	2
1	XX	yellow	XX	5.3	2
1	XX	yellow	XX	5.3	2.1
1	XX	non-yellow	CantonS	5.7	2
1	XX	non-yellow	CantonS	5.5	2
1	XX	non-yellow	CantonS	5.7	1.9
1	XX	non-yellow	CantonS	6	2
1	XX	non-yellow	CantonS	5.2	2.1
1	XX	non-yellow	CantonS	5.8	2
1	XX	non-yellow	CantonS	5.4	2.2
1	XX	non-yellow	CantonS	5.7	2.1
1	XX	non-yellow	CantonS	5.6	2
1	XX	non-yellow	CantonS	5.5	2.1
1	XXY	non-yellow	XXY	5.5	2.1
1	XXY	non-yellow	XXY	5.2	2
1	XXY	non-yellow	XXY	5.2	2.1
1	XXY	non-yellow	XXY	5	2
1	XXY	non-yellow	XXY	5.3	2
1	XXY	non-yellow	XXY	5.2	2.2
1	XXY	non-yellow	XXY	5.4	2.2
1	XXY	non-yellow	XXY	5	2.2
1	XXY	non-yellow	XXY	5.5	2.1
1	XXY	non-yellow	XXY	5.1	2.1
1	XXY	non-yellow	XXY	5.3	2
1	XXY	non-yellow	XXY	5.3	2.1
1	XX	yellow	XX	5.2	2
1	XX	yellow	XX	5.3	2.2
1	XX	yellow	XX	5.2	2.2
1	XX	yellow	XX	5.3	2.2
1	XX	yellow	XX	5.4	2.1
1	XX	yellow	XX	5.3	2.2
1	XX	yellow	XX	5.4	2.2
1	XX	yellow	XX	5.2	2.2
1	XX	yellow	XX	5.4	2.2
1	XX	yellow	XX	5.7	2.2
1	XX	yellow	XX	5.6	2.2
1	XX	yellow	XX	5.2	2.2
1	XX	non-yellow	CantonS	5	2
1	XX	non-yellow	CantonS	5.5	2
1	XX	non-yellow	CantonS	5.3	1.9
1	XX	non-yellow	CantonS	5.5	1.9
1	XX	non-yellow	CantonS	5.5	2
1	XX	non-yellow	CantonS	5.9	2
1	XX	non-yellow	CantonS	5.5	2.1
1	XX	non-yellow	CantonS	6	2
1	XX	non-yellow	CantonS	5.6	2.2
1	XX	non-yellow	CantonS	5.7	2
1	XX	non-yellow	CantonS	5.4	1.8
1	XX	non-yellow	CantonS	5.7	2
1	XXY	non-yellow	XXY	4.8	2
1	XXY	non-yellow	XXY	5.3	1.9
1	XXY	non-yellow	XXY	5.1	2
1	XXY	non-yellow	XXY	5	2
1	XXY	non-yellow	XXY	5.4	2.1
1	XXY	non-yellow	XXY	5.3	2.1
1	XXY	non-yellow	XXY	5.4	1.9
1	XXY	non-yellow	XXY	5.4	2.2
1	XXY	non-yellow	XXY	5.5	2.1
1	XXY	non-yellow	XXY	5.4	1.9
1	XXY	non-yellow	XXY	5.5	2.2
1	XXY	non-yellow	XXY	5.4	1.9
1	XX	yellow	XX	5.1	2
1	XX	yellow	XX	5.5	2
1	XX	yellow	XX	5.2	2
1	XX	yellow	XX	5.3	2.1
1	XX	yellow	XX	5.4	1.9
1	XX	yellow	XX	5.4	2
1	XX	yellow	XX	5.7	2.2
1	XX	yellow	XX	5.6	2
1	XX	non-yellow	CantonS	5.6	2
1	XX	non-yellow	CantonS	5.2	2
1	XX	non-yellow	CantonS	5.5	2
1	XX	non-yellow	CantonS	6	1.9
1	XX	non-yellow	CantonS	5.5	2
1	XX	non-yellow	CantonS	5.8	2.1
1	XX	non-yellow	CantonS	5.6	2.1
1	XX	non-yellow	CantonS	5.6	2
1	XXY	non-yellow	XXY	5.5	2
1	XXY	non-yellow	XXY	5.3	2
1	XXY	non-yellow	XXY	5.1	2
1	XXY	non-yellow	XXY	5	2
1	XXY	non-yellow	XXY	5.3	1.9
1	XXY	non-yellow	XXY	5.4	2.1
1	XXY	non-yellow	XXY	5.5	2.1
1	XXY	non-yellow	XXY	5.5	2.2
1	XXY	non-yellow	XXY	5.2	2
1	XXY	non-yellow	XXY	5.4	2.2
2	XX	non-yellow	non-y	5.7	1.9
2	XX	non-yellow	non-y	5.2	2.1
2	XX	non-yellow	non-y	5.4	1.9
2	XX	non-yellow	non-y	5.2	2.1
2	XX	non-yellow	non-y	5.3	2
2	XX	non-yellow	non-y	5.7	1.7
2	XX	non-yellow	non-y	5.6	2
2	XX	non-yellow	non-y	5.5	2
2	XX	non-yellow	non-y	5.5	2
2	XX	non-yellow	non-y	5.8	1.9
2	XX	non-yellow	non-y	5.3	2
2	XX	non-yellow	non-y	5.6	1.9
2	XX	non-yellow	non-y	5.2	1.9
2	XX	non-yellow	non-y	5.5	2
2	XX	yellow	y	5.4	2
2	XX	yellow	y	5.3	2
2	XX	yellow	y	5.3	2
2	XX	yellow	y	5.3	2
2	XX	yellow	y	5.5	1.9
2	XX	yellow	y	5.1	1.8
2	XX	yellow	y	5	2
2	XX	yellow	y	5.8	2.2
2	XX	yellow	y	4.8	1.7
2	XX	yellow	y	5.3	2
2	XX	yellow	y	5.6	2.1
2	XX	yellow	y	5.5	2
2	XX	yellow	y	5.4	2.3
2	XX	yellow	y	5.4	2.1
2	XX	non-yellow	non-y	5.4	2.1
2	XX	non-yellow	non-y	5.6	2.1
2	XX	non-yellow	non-y	5.7	2.1
2	XX	non-yellow	non-y	5.3	2.1
2	XX	non-yellow	non-y	5.5	2.2
2	XX	non-yellow	non-y	5.6	2
2	XX	non-yellow	non-y	5.5	2.1
2	XX	non-yellow	non-y	5.5	2
2	XX	non-yellow	non-y	5.6	2.1
2	XX	non-yellow	non-y	5.6	2
2	XX	non-yellow	non-y	5.4	2.1
2	XX	non-yellow	non-y	5.3	1.9
2	XX	yellow	y	5.4	2
2	XX	yellow	y	5.3	2
2	XX	yellow	y	5.3	2.1
2	XX	yellow	y	5.2	1.9
2	XX	yellow	y	5.3	2
2	XX	yellow	y	5.3	2.1
2	XX	yellow	y	5.4	2.1
2	XX	yellow	y	5.5	2.1
2	XX	yellow	y	5.3	1.9
2	XX	yellow	y	5.3	2
2	XX	yellow	y	5.4	2
2	XX	yellow	y	5.4	2
2	XX	yellow	y	5.4	2.1
2	XX	non-yellow	non-y	5.5	2
2	XX	non-yellow	non-y	5.6	1.9
2	XX	non-yellow	non-y	5	2
2	XX	non-yellow	non-y	5.4	2
2	XX	non-yellow	non-y	5.3	2.1
2	XX	non-yellow	non-y	5.2	2.2
2	XX	non-yellow	non-y	5.9	2.1
2	XX	non-yellow	non-y	5.3	2.1
2	XX	non-yellow	non-y	5.5	2.2
2	XX	non-yellow	non-y	5.5	2
2	XX	non-yellow	non-y	5.1	2
2	XX	non-yellow	non-y	5.2	2.1
2	XX	yellow	y	5.3	2
2	XX	yellow	y	5.7	2
2	XX	yellow	y	5.6	1.9
2	XX	yellow	y	5.4	1.8
2	XX	yellow	y	5.2	1.9
2	XX	yellow	y	5.7	2.1
2	XX	yellow	y	5	1.9
2	XX	yellow	y	5.3	2
2	XX	yellow	y	5.3	2
2	XX	yellow	y	5	1.9
2	XX	yellow	y	5	1.8
2	XX	yellow	y	5.3	2
2	XX	non-yellow	non-y	5.5	2
2	XX	non-yellow	non-y	5.2	2
2	XX	non-yellow	non-y	5.5	2.1
2	XX	non-yellow	non-y	5.8	2
2	XX	non-yellow	non-y	5.5	1.9
2	XX	non-yellow	non-y	5.7	2
2	XX	non-yellow	non-y	5.4	1.9
2	XX	non-yellow	non-y	5.1	2
2	XX	non-yellow	non-y	5.2	2.1
2	XX	yellow	y	5.3	1.9
2	XX	yellow	y	5.5	2
2	XX	yellow	y	5.1	1.9
2	XX	yellow	y	5	2
2	XX	yellow	y	5.5	2
2	XX	yellow	y	5.5	2
2	XX	yellow	y	5.5	2
2	XX	yellow	y	5.5	2
