# Supplementary material for: Fitness consequences of sex chromosome aneuploidy in Drosophila melanogaster
Source: PLoS Genet. 2025 Jun 3;21(6):e1011703. doi: 10.1371/journal.pgen.1011703 (PMC12133181; doi:10.1371/journal.pgen.1011703)
Supplement: S12 Table — Start time of vials 11/28/22 19:30. (XLSX) [file pgen.1011703.s026.xlsx]

## Sheet: S12_Table
Development time in XXY females (non-yellow), XX females (yellow) and males. Start time of vials 11/28/22 19:30.
emergence_time	XXY_females	XX_females	males
2022-12-07 17:00:00	0	0	0
2022-12-08 15:25:00	2	3	3
2022-12-08 18:00:00	4	8	4
2022-12-09 10:25:00	21	23	17
2022-12-09 12:05:00	4	17	9
2022-12-09 16:45:00	41	54	55
2022-12-10 10:25:00	80	85	158
2022-12-10 18:30:00	93	92	163
2022-12-11 10:30:00	70	96	198
2022-12-11 17:45:00	70	64	154
2022-12-12 11:55:00	75	60	168
2022-12-12 17:15:00	24	24	64
2022-12-13 10:45:00	21	23	71
2022-12-13 18:30:00	18	15	46
2022-12-14 10:40:00	12	6	34
2022-12-14 17:05:00	11	7	21
2022-12-15 11:15:00	10	3	12
2022-12-15 17:30:00	8	3	11
2022-12-16 14:50:00	7	3	22
2022-12-16 19:20:00	0	2	4
