# Supplementary material for: Fitness consequences of sex chromosome aneuploidy in Drosophila melanogaster
Source: PLoS Genet. 2025 Jun 3;21(6):e1011703. doi: 10.1371/journal.pgen.1011703 (PMC12133181; doi:10.1371/journal.pgen.1011703)
Supplement: S13 Table — See S9 Fig. (XLSX) [file pgen.1011703.s027.xlsx]

## Sheet: S13_Table
Maternal effects of XX versus XXY on the reproductive success of male and female offspring. See Fig. S9.
maternal_karyotype	offspring_sex	bw	focal	total
XX	male	95	0	95
XX	male	98	0	98
XX	male	115	0	115
XX	male	96	24	120
XX	male	55	79	134
XX	male	125	0	125
XX	male	74	50	124
XX	male	104	0	104
XX	male	86	29	115
XX	male	103	35	138
XX	male	74	55	129
XX	male	105	9	114
XX	male	65	34	99
XX	male	80	20	100
XX	male	82	25	107
XX	male	123	0	123
XX	male	113	0	113
XX	male	84	19	103
XX	male	102	0	102
XX	male	94	7	101
XX	male	91	14	105
XX	male	96	10	106
XX	male	121	0	121
XX	male	114	27	141
XX	male	107	0	107
XX	male	101	0	101
XX	male	92	0	92
XX	male	102	0	102
XX	male	109	0	109
XX	male	120	0	120
XXY	male	54	76	130
XXY	male	59	0	59
XXY	male	55	40	95
XXY	male	119	0	119
XXY	male	84	0	84
XXY	male	81	0	81
XXY	male	69	10	79
XXY	male	63	11	74
XXY	male	77	4	81
XXY	male	0	0	0
XXY	male	106	12	118
XXY	male	77	28	105
XXY	male	82	0	82
XXY	male	111	22	133
XXY	male	86	19	105
XXY	male	129	19	148
XXY	male	118	0	118
XXY	male	116	0	116
XXY	male	84	0	84
XXY	male	48	49	97
XXY	male	113	0	113
XXY	male	107	0	107
XXY	male	89	0	89
XXY	male	105	20	125
XXY	male	69	17	86
XXY	male	63	19	82
XXY	male	106	16	122
XXY	male	66	0	66
XXY	male	104	0	104
XXY	male	124	0	124
XX	female	60	64	124
XX	female	29	60	89
XX	female	34	75	109
XX	female	70	38	108
XX	female	36	74	110
XX	female	35	79	114
XX	female	13	84	97
XX	female	35	67	102
XX	female	32	108	140
XX	female	25	95	120
XX	female	60	49	109
XX	female	28	50	78
XX	female	30	76	106
XX	female	27	72	99
XX	female	45	51	96
XX	female	25	76	101
XX	female	15	106	121
XX	female	29	82	111
XX	female	39	56	95
XX	female	68	29	97
XX	female	46	81	127
XX	female	14	119	133
XX	female	52	108	160
XX	female	35	64	99
XX	female	18	79	97
XX	female	58	96	154
XX	female	40	79	119
XX	female	51	81	132
XX	female	46	90	136
XX	female	48	75	123
XXY	female	41	72	113
XXY	female	69	45	114
XXY	female	19	76	95
XXY	female	33	96	129
XXY	female	83	12	95
XXY	female	50	85	135
XXY	female	41	57	98
XXY	female	31	100	131
XXY	female	36	90	126
XXY	female	39	98	137
XXY	female	41	96	137
XXY	female	25	77	102
XXY	female	19	104	123
XXY	female	31	72	103
XXY	female	4	69	73
XXY	female	18	90	108
XXY	female	27	92	119
XXY	female	34	82	116
XXY	female	26	81	107
XXY	female	52	85	137
XXY	female	28	84	112
XXY	female	49	60	109
XXY	female	52	68	120
XXY	female	32	80	112
XXY	female	23	97	120
XXY	female	7	124	131
XXY	female	18	81	99
XXY	female	37	86	123
XXY	female	21	93	114
XXY	female	30	108	138
