# Supplementary material for: Fitness consequences of sex chromosome aneuploidy in Drosophila melanogaster
Source: PLoS Genet. 2025 Jun 3;21(6):e1011703. doi: 10.1371/journal.pgen.1011703 (PMC12133181; doi:10.1371/journal.pgen.1011703)
Supplement: S14 Table — See S9 Fig. (XLSX) [file pgen.1011703.s028.xlsx]

## Sheet: S14_Table
Maternal effects of XX versus XXY on the dry mass of male and female offspring. See Fig. S9.
maternal_karyotype	offspring_sex	mass
XX	male	0.2
XX	male	0.27
XX	male	0.2
XX	male	0.17
XX	male	0.13
XX	male	0.18
XX	male	0.21
XX	male	0.16
XX	male	0.2
XX	male	0.24
XX	male	0.2
XX	male	0.2
XX	male	0.2
XX	male	0.23
XX	male	0.22
XX	male	0.21
XX	male	0.17
XX	male	0.18
XX	male	0.22
XX	male	0.24
XX	male	0.27
XX	male	0.1
XX	male	0.07
XX	male	0.15
XX	male	0.36
XX	male	0.25
XX	male	0.18
XX	male	0.3
XX	male	0.3
XX	male	0.43
XX	male	0.19
XX	male	0.53
XX	female	0.31
XX	female	0.43
XX	female	0.26
XX	female	0.52
XX	female	0.25
XX	female	0.44
XX	female	0.36
XX	female	0.26
XX	female	0.41
XX	female	0.35
XX	female	0.32
XX	female	0.34
XX	female	0.33
XX	female	0.37
XX	female	0.2
XX	female	0.26
XX	female	0.25
XX	female	0.38
XX	female	0.36
XX	female	0.26
XX	female	0.41
XX	female	0.3
XX	female	0.28
XX	female	0.31
XX	female	0.19
XX	female	0.19
XX	female	0.33
XX	female	0.38
XX	female	0.35
XX	female	0.18
XX	female	0.37
XX	female	0.4
XXY	male	0.21
XXY	male	0.26
XXY	male	0.15
XXY	male	0.25
XXY	male	0.26
XXY	male	0.34
XXY	male	0.2
XXY	male	0.25
XXY	male	0.23
XXY	male	0.24
XXY	male	0.24
XXY	male	0.18
XXY	male	0.22
XXY	male	0.17
XXY	male	0.24
XXY	male	0.21
XXY	male	0.21
XXY	male	0.25
XXY	male	0.21
XXY	male	0.21
XXY	male	0.25
XXY	male	0.25
XXY	male	0.2
XXY	male	0.23
XXY	male	0.27
XXY	male	0.28
XXY	male	0.24
XXY	male	0.2
XXY	male	0.2
XXY	male	0.15
XXY	male	0.24
XXY	male	0.26
XXY	female	0.42
XXY	female	0.33
XXY	female	0.45
XXY	female	0.37
XXY	female	0.44
XXY	female	0.4
XXY	female	0.48
XXY	female	0.19
XXY	female	0.41
XXY	female	0.4
XXY	female	0.41
XXY	female	0.22
XXY	female	0.34
XXY	female	0.43
XXY	female	0.53
XXY	female	0.51
XXY	female	0.43
XXY	female	0.4
XXY	female	0.4
XXY	female	0.23
XXY	female	0.48
XXY	female	0.39
XXY	female	0.56
XXY	female	0.33
XXY	female	0.35
XXY	female	0.47
XXY	female	0.4
XXY	female	0.3
XXY	female	0.23
XXY	female	0.44
XXY	female	0.43
XXY	female	0.2
