# Supplementary material for: Fitness consequences of sex chromosome aneuploidy in Drosophila melanogaster
Source: PLoS Genet. 2025 Jun 3;21(6):e1011703. doi: 10.1371/journal.pgen.1011703 (PMC12133181; doi:10.1371/journal.pgen.1011703)
Supplement: S15 Table — (XLSX) [file pgen.1011703.s029.xlsx]

## Sheet: S15_Table
Reproductive success of XYY males in competition with bw/bw males.
male.type	bw.offspring	wt.offspring
XYY	97	14
XYY	25	45
XYY	28	43
XYY	44	70
XY	31	45
XY	22	66
XYY	10	59
XY	17	74
XYY	60	18
XYY	63	45
XY	44	14
XY	38	42
XYY	85	26
XYY	40	47
XYY	91	0
XY	14	74
XY	28	58
XYY	75	56
XY	59	7
XYY	22	71
XY	33	48
XYY	43	30
XY	69	19
XYY	20	73
XY	21	58
XY	78	21
XYY	23	59
XY	56	58
XYY	0	79
XY	25	73
XY	25	70
XY	22	68
XY	16	60
XY	35	28
XY	0	80
XY	3	67
XY	47	50
XY	60	42
XYY	36	57
XY	46	0
XYY	27	56
XY	28	88
XY	23	61
XY	29	54
XY	19	83
XYY	8	86
XY	0	74
XYY	55	44
XY	22	85
XYY	14	89
XYY	3	91
XYY	3	12
XYY	50	31
XY	0	96
XYY	18	64
XYY	5	78
XY	37	51
XY	14	83
XYY	47	81
XYY	10	99
XY	44	39
XYY	19	67
XYY	11	70
XY	56	24
XYY	43	56
XYY	19	51
XYY	38	42
XY	30	54
XYY	62	32
XYY	57	47
