# Supplementary material for: Fitness consequences of sex chromosome aneuploidy in Drosophila melanogaster
Source: PLoS Genet. 2025 Jun 3;21(6):e1011703. doi: 10.1371/journal.pgen.1011703 (PMC12133181; doi:10.1371/journal.pgen.1011703)
Supplement: S16 Table — See S11 Fig. (XLSX) [file pgen.1011703.s030.xlsx]

## Sheet: S16_Table
Assay for standing frequency of XXY based on test crosses. See Fig. S11.
female	males_tested	fertility
1	3	0
2	3	0
3	3	0
4	3	0
5	3	0
6	3	0
7	3	0
8	3	0
9	3	0
10	3	0
11	3	0
12	3	0
13	3	0
14	3	0
15	3	0
16	3	0
17	3	0
18	3	0
19	3	0
20	3	0
21	3	0
22	3	1
23	3	0
24	3	0
25	3	0
26	3	0
27	3	0
28	3	0
29	3	0
30	3	0
31	3	0
32	3	0
33	3	0
34	3	0
35	3	0
36	3	0
37	3	0
38	3	0
39	3	0
40	3	0
41	3	0
42	3	0
43	3	0
44	3	0
45	3	0
46	3	0
47	3	0
48	3	0
49	3	0
50	3	0
51	3	0
52	3	0
53	3	0
54	3	0
55	3	0
56	3	0
57	6	0
58	6	0
59	6	0
60	6	0
61	6	0
62	6	0
63	6	0
64	6	0
65	6	0
66	6	0
67	6	0
68	6	0
69	6	0
70	6	0
71	6	0
72	6	0
73	6	0
74	6	0
75	6	0
76	6	0
77	6	0
78	6	0
79	6	0
80	6	0
81	6	0
82	6	0
83	6	0
84	6	0
85	6	0
86	6	0
87	6	0
88	6	0
89	6	0
90	6	0
91	6	0
92	6	0
93	6	0
94	6	0
95	6	0
96	6	0
97	6	0
98	6	0
99	6	0
100	6	0
101	6	0
102	6	0
103	6	0
104	6	0
105	6	0
106	6	0
107	6	0
108	6	0
109	6	0
110	6	0
111	6	0
112	6	0
113	6	0
114	6	0
115	6	0
116	6	0
117	6	0
118	6	0
119	6	0
120	6	0
121	6	0
122	6	0
123	6	0
124	6	0
125	6	0
126	6	0
127	6	0
128	6	0
129	6	0
130	6	0
131	6	0
132	6	0
133	6	0
134	6	0
135	6	0
136	6	0
137	6	0
138	6	0
139	6	0
140	6	0
141	6	0
142	6	0
143	1	0
144	6	0
145	6	0
146	6	0
147	6	0
148	6	0
149	6	0
150	6	0
151	6	0
152	6	0
153	6	0
154	6	0
155	6	0
156	6	0
157	6	0
158	6	0
