# Supplementary material for: Fitness consequences of sex chromosome aneuploidy in Drosophila melanogaster
Source: PLoS Genet. 2025 Jun 3;21(6):e1011703. doi: 10.1371/journal.pgen.1011703 (PMC12133181; doi:10.1371/journal.pgen.1011703)
Supplement: S1 File — (R) [file pgen.1011703.s031.R]

# Makovec et al.

library(readxl)
library(emmeans)
library(AER)
library(lme4)
library(lmerTest)
library(bbmle)

setwd("") #directory containing data files (S1 Data)

# PRELIMINARY ----
# Colors for plotting
col.XX <- rgb(0.1,0.1,0.1,0.2)
bold.col.XX <- rgb(0.1,0.1,0.1,0.7)
solid.col.XX <- rgb(0.1,0.1,0.1)

col.XXY.sp <- rgb(0.9,0.1,0.1,0.2)
bold.col.XXY.sp <- rgb(0.9,0.1,0.1,0.7)
solid.col.XXY.sp <- rgb(0.9,0.1,0.1)

col.XXY.st <- rgb(0.1,0.2,0.7,0.2)
bold.col.XXY.st <- rgb(0.1,0.2,0.7,0.7)
solid.col.XXY.st <- rgb(0.1,0.2,0.7)

col.male <- rgb(0.1,0.7,0.1,0.2)
bold.col.male <- rgb(0.1,0.7,0.1,0.7)
solid.col.male <- rgb(0.1,0.7,0.1)

SE <- function(x){sd(x, na.rm=T)/sqrt(length(na.omit(x)))}

# =|=|=|=|=|=|=|=|=|=|=|=|=|=|=|=|=|=|=|=|=|=|=|=|=|=|=|=|=|=|=|=|=|=|=|=|=|=|=|=|=|=|=|=|=|=|=|
# =|=|=|=|=|=|=|=|=|=|=|=|=|=|=|=|=|=|=|=|=|=|=|=|=|=|=|=|=|=|=|=|=|=|=|=|=|=|=|=|=|=|=|=|=|=|=|
# MASS ----

# these mass measurements reflect XX and XXY females reared in the same stock vials, where XXY are non-y and XX are yellow. Maternally-derived Y. 

d.mass1 <- as.data.frame(read_xlsx("S1_Data.xlsx",sheet="Table_S10", skip=1, na="NA"))
# the XXY flies are larger; W=239.5, P=0.0019
wilcox.test(d.mass1$mass[d.mass1$karyotype=="XX"],d.mass1$mass[d.mass1$karyotype=="XXY"])
t.test(d.mass1$mass[d.mass1$karyotype=="XX"],d.mass1$mass[d.mass1$karyotype=="XXY"])
mean(d.mass1$mass[d.mass1$karyotype=="XXY"]/mean(d.mass1$mass[d.mass1$karyotype=="XX"])) #1.166

# this second dataset also contains other trait measurements
d.mass2 <- as.data.frame(read_xlsx("S1_Data.xlsx",sheet="Table_S9", skip=1, na="NA"))
# there appears to be little effect of block (date); omitted

# combined analysis of three groups; significant variation chisq=8.696, P=0.013
d.mass2$group <- paste0(d.mass2$karyotype,d.mass2$spontaneous)
kruskal.test(mass~group, d.mass2)

# Note: Tukey test not appropriate for unbalanced design.
# Compare non-yellow XX females (1) with spontaneous XXY females (2); W=198, P=0.0095
wilcox.test(na.omit(d.mass2$mass[d.mass2$karyotype=="XX" & is.na(d.mass2$spontaneous)==T]),
    na.omit(d.mass2$mass[d.mass2$karyotype=="XXY" & d.mass2$spontaneous==T]))
# the XXY females are approximately 9% larger in this case
mean(na.omit(d.mass2$mass[d.mass2$karyotype=="XXY" & d.mass2$spontaneous==T]))/mean(na.omit(d.mass2$mass[d.mass2$karyotype=="XX" & is.na(d.mass2$spontaneous)==T]))-1

# Compare non-yellow XX females (1) with XXY-derived XXY females (3); W=3045.5, P=0.277
wilcox.test(na.omit(d.mass2$mass[d.mass2$karyotype=="XX" & is.na(d.mass2$spontaneous)==T]),
       na.omit(d.mass2$mass[d.mass2$karyotype=="XXY" & d.mass2$spontaneous==F]))

# Compare spontaneous XXY females (2) with XXY-derived XXY females (3); W=531, P=0.006
wilcox.test(na.omit(d.mass2$mass[d.mass2$karyotype=="XXY" & d.mass2$spontaneous==T]),
       na.omit(d.mass2$mass[d.mass2$karyotype=="XXY" & d.mass2$spontaneous==F]))

# Some females were weighed upon death rather than the end of the assay; this does not affect the conclusion that spontaneous XXY are larger
wilcox.test(d.mass2$mass[d.mass2$karyotype=="XXY" & d.mass2$survival_assay==T & d.mass2$spontaneous==F],
            d.mass2$mass[d.mass2$karyotype=="XXY" & d.mass2$survival_assay==T & d.mass2$spontaneous==T]) # W=98, P=0.04942
mean(d.mass2$mass[d.mass2$karyotype=="XXY" & d.mass2$survival_assay==T & d.mass2$spontaneous==T], na.rm=T)>
    mean(d.mass2$mass[d.mass2$karyotype=="XXY" & d.mass2$survival_assay==T & d.mass2$spontaneous==F], na.rm=T) # TRUE, spontaneous are larger
length(na.omit(d.mass2$mass[d.mass2$karyotype=="XXY" & d.mass2$survival_assay==T])) #N = 70

wilcox.test(d.mass2$mass[d.mass2$karyotype=="XXY" & d.mass2$survival_assay==F & d.mass2$spontaneous==F],
            d.mass2$mass[d.mass2$karyotype=="XXY" & d.mass2$survival_assay==F & d.mass2$spontaneous==T]) # W=0, P=0.01587
mean(d.mass2$mass[d.mass2$karyotype=="XXY" & d.mass2$survival_assay==F & d.mass2$spontaneous==T], na.rm=T)>
    mean(d.mass2$mass[d.mass2$karyotype=="XXY" & d.mass2$survival_assay==F & d.mass2$spontaneous==F], na.rm=T) # TRUE, spontaneous are larger
length(na.omit(d.mass2$mass[d.mass2$karyotype=="XXY" & d.mass2$survival_assay==F])) #N = 9

# how many females were part of the survival assay but were not weighed?
length(which(is.na(d.mass2$mass[is.na(d.mass2$survival_assay)==F])==T)) # one case

# plotting is in the next section

# =|=|=|=|=|=|=|=|=|=|=|=|=|=|=|=|=|=|=|=|=|=|=|=|=|=|=|=|=|=|=|=|=|=|=|=|=|=|=|=|=|=|=|=|=|=|=|
# =|=|=|=|=|=|=|=|=|=|=|=|=|=|=|=|=|=|=|=|=|=|=|=|=|=|=|=|=|=|=|=|=|=|=|=|=|=|=|=|=|=|=|=|=|=|=|
# PRODUCTIVITY and SURVIVAL ----

# this dataset also contains other trait measurements
d.prod <- as.data.frame(read_xlsx("S1_Data.xlsx",sheet="Table_S9", skip=1, na="NA"))
# there appears to be little effect of block (date); omitting

# egg counts and offspring counts taken continually for multiple days in 16h and 8h intervals
fec_times <- c(16,8,16,8,16,8,16,8)
fec_col <- which(names(d.prod) %in% c("fec1","fec2","fec3","fec4","fec5","fec6","fec7","fec8"))
via_col <- which(names(d.prod) %in% c("via1","via2","via3","via4","via5","via6","via7","via8"))

# defining x axis positions for grouping and plotting
d.prod$x.pos <- sapply(c(1:nrow(d.prod)),function(r){
    if(d.prod$karyotype[r]=="XX"){return(1)}else{
        if(d.prod$spontaneous[r]==T){return(2)}else{return(3)}
    }
})

# non-parametric tests for variation among all three groups (all significant)
kruskal.test(eggs_per_day~x.pos, d.prod)
kruskal.test(eggs_total~x.pos, d.prod)
kruskal.test(offspring_per_day~x.pos, d.prod)
kruskal.test(offsp_total~x.pos, d.prod)
kruskal.test(mass~x.pos, d.prod)
kruskal.test(survival_assay~x.pos, d.prod)

# pairwise tests of XX vs. de novo XXY (all significant)
wilcox.test(d.prod$eggs_per_day[d.prod$x.pos==1],d.prod$eggs_per_day[d.prod$x.pos==2])
wilcox.test(d.prod$offspring_per_day[d.prod$x.pos==1],d.prod$offspring_per_day[d.prod$x.pos==2])
wilcox.test(d.prod$eggs_total[d.prod$x.pos==1],d.prod$eggs_total[d.prod$x.pos==2])
wilcox.test(d.prod$offsp_total[d.prod$x.pos==1],d.prod$offsp_total[d.prod$x.pos==2])
wilcox.test(d.prod$survival_days[d.prod$x.pos==1],d.prod$survival_days[d.prod$x.pos==2])
wilcox.test(d.prod$mass[d.prod$x.pos==1],d.prod$mass[d.prod$x.pos==2])

# pairwise tests of XX vs. XXY-derived XXY (all NS)
wilcox.test(d.prod$eggs_per_day[d.prod$x.pos==1],d.prod$eggs_per_day[d.prod$x.pos==3],)
wilcox.test(d.prod$offspring_per_day[d.prod$x.pos==1],d.prod$offspring_per_day[d.prod$x.pos==3],)
wilcox.test(d.prod$eggs_total[d.prod$x.pos==1],d.prod$eggs_total[d.prod$x.pos==3],)
wilcox.test(d.prod$offsp_total[d.prod$x.pos==1],d.prod$offsp_total[d.prod$x.pos==3],)
wilcox.test(d.prod$survival_days[d.prod$x.pos==1],d.prod$survival_days[d.prod$x.pos==3],)

# get effect sizes (%)
eff_size <- function(trait){
    100*(mean(d.prod[d.prod$x.pos==2,trait], na.rm=T)/mean(d.prod[d.prod$x.pos==1, trait], na.rm=T)-1)
}
eff_size("eggs_per_day")
eff_size("eggs_total")
eff_size("offspring_per_day")
eff_size("offsp_total")
eff_size("mass")
eff_size("survival_days")


# Combined plots
{
dev.off()
pdf("XXY_traits.pdf",width=4,height=6)
d.prod$col <- sapply(d.prod$x.pos,function(x){switch(x,col.XX,col.XXY.sp,col.XXY.st)})
par(mar=c(0,0,0,0)+0.1)
# --- eggs per day --- 
par(fig=c(0.1,0.5,0.7,1))
y <- d.prod[,which(names(d.prod)=="eggs_per_day")]
x <- d.prod$x.pos+rnorm(nrow(d.prod),0,0.03)
means <- tapply(y, d.prod$x.pos, mean, na.rm=T)
lwr <- sapply(c(1:3),function(i){t.test(y[d.prod$x.pos==i])$conf.int[1]})
upr <- sapply(c(1:3),function(i){t.test(y[d.prod$x.pos==i])$conf.int[2]})
plot(y~x,col=d.prod$col, pch=16, yaxt="n", ylab="", xlab="", xaxt="n", xlim=c(0.5,3.5),ylim=c(0,130))
arrows(c(1:3),lwr,c(1:3),upr,code=3,angle=90,length=0.1)
points(means~c(1:3),pch=15);points(means~c(1:3),pch=15,col="white",cex=0.7)
axis(2,las=1,cex.axis=0.7)
text(0.3,125,"A. Eggs per day", pos=4, cex=0.65)
# --- total eggs --- 
par(fig=c(0.5,0.9,0.7,1),new=T)
y <- d.prod[,which(names(d.prod)=="eggs_total")]
x <- d.prod$x.pos+rnorm(nrow(d.prod),0,0.03)
means <- tapply(y, d.prod$x.pos, mean, na.rm=T)
lwr <- sapply(c(1:3),function(i){t.test(y[d.prod$x.pos==i])$conf.int[1]})
upr <- sapply(c(1:3),function(i){t.test(y[d.prod$x.pos==i])$conf.int[2]})
plot(y~x, col=d.prod$col, pch=16, yaxt="n", ylab="", xlab="", xaxt="n", xlim=c(0.5,3.5),ylim=c(0,380))
arrows(c(1:3),lwr,c(1:3),upr,code=3,angle=90,length=0.1)
points(means~c(1:3),pch=15);points(means~c(1:3),pch=15,col="white",cex=0.7)
axis(4,las=1,cex.axis=0.7)
text(0.3,370,"B. Total eggs", pos=4, cex=0.65)
# --- offspring per day --- 
par(fig=c(0.1,0.5,0.4,0.7), new=T)
y <- d.prod[,which(names(d.prod)=="offspring_per_day")]
x <- d.prod$x.pos+rnorm(nrow(d.prod),0,0.03)
means <- tapply(y, d.prod$x.pos, mean, na.rm=T)
lwr <- sapply(c(1:3),function(i){t.test(y[d.prod$x.pos==i])$conf.int[1]})
upr <- sapply(c(1:3),function(i){t.test(y[d.prod$x.pos==i])$conf.int[2]})
plot(y~x, col=d.prod$col, pch=16, yaxt="n", ylab="", xlab="", xaxt="n", xlim=c(0.5,3.5),ylim=c(0,67))
arrows(c(1:3),lwr,c(1:3),upr,code=3,angle=90,length=0.1)
points(means~c(1:3),pch=15);points(means~c(1:3),pch=15,col="white",cex=0.7)
axis(2,las=1,cex.axis=0.7)
text(0.3,65,"C. Offspring per day", pos=4, cex=0.65)
# --- total offspring --- 
par(fig=c(0.5,0.9,0.4,0.7),new=T)
y <- d.prod[,which(names(d.prod)=="offsp_total")]
x <- d.prod$x.pos+rnorm(nrow(d.prod),0,0.03)
means <- tapply(y, d.prod$x.pos, mean, na.rm=T)
lwr <- sapply(c(1:3),function(i){t.test(y[d.prod$x.pos==i])$conf.int[1]})
upr <- sapply(c(1:3),function(i){t.test(y[d.prod$x.pos==i])$conf.int[2]})
plot(y~x, col=d.prod$col, pch=16, yaxt="n", ylab="", xlab="", xaxt="n", xlim=c(0.5,3.5),ylim=c(0,192))
arrows(c(1:3),lwr,c(1:3),upr,code=3,angle=90,length=0.1)
points(means~c(1:3),pch=15);points(means~c(1:3),pch=15,col="white",cex=0.7)
axis(4,las=1,cex.axis=0.7)
text(0.3,187,"D. Total offspring", pos=4, cex=0.65)
# --- mass --- 
par(fig=c(0.1,0.5,0.1,0.4), new=T)
y <- d.prod[,which(names(d.prod)=="mass")]
x <- d.prod$x.pos+rnorm(nrow(d.prod),0,0.03)
means <- tapply(y, d.prod$x.pos, mean, na.rm=T)
lwr <- sapply(c(1:3),function(i){t.test(y[d.prod$x.pos==i])$conf.int[1]})
upr <- sapply(c(1:3),function(i){t.test(y[d.prod$x.pos==i])$conf.int[2]})
plot(y~x, col=d.prod$col, pch=16, yaxt="n", ylab="", xlab="", xaxt="n", xlim=c(0.5,3.5),ylim=c(0.25,0.7))
arrows(c(1:3),lwr,c(1:3),upr,code=3,angle=90,length=0.1)
points(means~c(1:3),pch=15);points(means~c(1:3),pch=15,col="white",cex=0.7)
axis(2,las=1,cex.axis=0.7)
text(0.3,0.685,"E. Dry mass (mg)", pos=4, cex=0.65)
axis(1,at=c(1:3),labels=c("XX\n(+/y)","XXY\nde novo","XXY\nfrom XXY"),cex.axis=0.6)
# --- survival to the end of the assay --- 
par(fig=c(0.5,0.9,0.1,0.4),new=T)
b1 <- binom.test(sum(d.prod$survival_assay[d.prod$karyotype=="XX"]==T,na.rm=T), length(na.omit(d.prod$survival_assay[d.prod$karyotype=="XX"])))
b2 <- binom.test(sum(d.prod$survival_assay[d.prod$karyotype=="XXY" & d.prod$spontaneous==T]==T,na.rm=T), length(na.omit(d.prod$survival_assay[d.prod$karyotype=="XXY" & d.prod$spontaneous==T])))
b3 <- binom.test(sum(d.prod$survival_assay[d.prod$karyotype=="XXY" & d.prod$spontaneous==F]==T,na.rm=T), length(na.omit(d.prod$survival_assay[d.prod$karyotype=="XXY" & d.prod$spontaneous==F])))
means <- as.numeric(c(b1$estimate, b2$estimate, b3$estimate))
lwr <- as.numeric(c(b1$conf.int[1], b2$conf.int[1], b3$conf.int[1]))
upr <- as.numeric(c(b1$conf.int[2], b2$conf.int[2], b3$conf.int[2]))
plot(means~c(1:3), type="n", yaxt="n", ylab="", xlab="", xaxt="n", xlim=c(0.5,3.5),ylim=c(0,1.1))
arrows(c(1:3),lwr,c(1:3),upr,code=3,angle=90,length=0.1)
points(means~c(1:3),pch=15);points(means~c(1:3),pch=15,col="white",cex=0.7)
axis(4,las=1,cex.axis=0.7)
text(0.3,1.08,"F. Assay survival probability", pos=4, cex=0.65)
axis(1,at=c(1:3),labels=c("XX\n(+/y)","XXY\nde novo","XXY\nfrom XXY"),cex.axis=0.6)
dev.off()
}

# egg production is positively correlated with mass in all groups
cor.test(d.prod$mass[d.prod$x.pos==1],d.prod$eggs_per_day[d.prod$x.pos==1], m="s")
cor.test(d.prod$mass[d.prod$x.pos==2],d.prod$eggs_per_day[d.prod$x.pos==2], m="s")
cor.test(d.prod$mass[d.prod$x.pos==3],d.prod$eggs_per_day[d.prod$x.pos==3], m="s")
summary(lm(eggs_per_day~mass+karyotype, d.prod[d.prod$x.pos != 3,]))
summary(lm(eggs_per_day~mass+karyotype, d.prod[d.prod$x.pos != 3,]))
summary(lm(eggs_per_day~mass+karyotype, d.prod[d.prod$x.pos != 2,]))

m1 <- lm(eggs_per_day~mass*as.factor(x.pos), d.prod)
m2 <- lm(eggs_per_day~mass+as.factor(x.pos), d.prod)
m3 <- lm(eggs_per_day~as.factor(x.pos), d.prod[is.na(d.prod$mass)==F,])
anova(m2,m1)
anova(m3,m2)


# Plot egg production vs. mass
dev.off()
plot(eggs_per_day~mass, d.prod[d.prod$x.pos==1,],col=bold.col.XX,xlim=c(0.27,0.63),ylim=c(0,110), pch=16, las=1, ylab="",xlab="",cex.axis=0.8,cex.lab=0.8,xaxt="n")
axis(1,padj=-1, cex.axis=0.8)
mtext("Dry mass (mg)",1,line=1.4, cex=0.8)
mtext("Eggs per day",2, line=2, cex=0.8)
points(eggs_per_day~mass, d.prod[d.prod$x.pos==2,], col=bold.col.XXY.sp, pch=16)
points(eggs_per_day~mass, d.prod[d.prod$x.pos==3,], col=bold.col.XXY.st, pch=16)
legend(0.27,110,legend=c("XX (+/y)","XXY de novo","XXY from XXY"),col=c(bold.col.XX,bold.col.XXY.sp,bold.col.XXY.st),pch=16,cex=0.7)
clip(min(d.prod$mass[d.prod$x.pos==1],na.rm=T),max(d.prod$mass[d.prod$x.pos==1],na.rm=T),0,1000)
abline(lm(eggs_per_day~mass, d.prod[d.prod$x.pos==1,]),lwd=1.5)
clip(min(d.prod$mass[d.prod$x.pos==2],na.rm=T),max(d.prod$mass[d.prod$x.pos==2],na.rm=T),0,1000)
abline(lm(eggs_per_day~mass, d.prod[d.prod$x.pos==2,]),col=bold.col.XXY.sp,lwd=1.5)
clip(min(d.prod$mass[d.prod$x.pos==3],na.rm=T),max(d.prod$mass[d.prod$x.pos==3],na.rm=T),0,1000)
abline(lm(eggs_per_day~mass, d.prod[d.prod$x.pos==3,]),col=bold.col.XXY.st,lwd=1.5)


# =|=|=|=|=|=|=|=|=|=|=|=|=|=|=|=|=|=|=|=|=|=|=|=|=|=|=|=|=|=|=|=|=|=|=|=|=|=|=|=|=|=|=|=|=|=|=|
# =|=|=|=|=|=|=|=|=|=|=|=|=|=|=|=|=|=|=|=|=|=|=|=|=|=|=|=|=|=|=|=|=|=|=|=|=|=|=|=|=|=|=|=|=|=|=|
# ATTRACTIVENESS ----
# this is the same dataset as d.mass2; focal females in competition with bw females, with wt males

d.attr <- as.data.frame(read_xlsx("S1_Data.xlsx",sheet="Table_S9", skip=1, na="NA"))
# there is no variance associated with block; omitted

d.attr$group <- paste0(d.attr$karyotype,d.attr$spontaneous)
d.attr$maternal_type <- sapply(c(1:nrow(d.attr)),function(r){
    if(is.na(d.attr$spontaneous[r])){return("XX")}else{
        if(d.attr$spontaneous[r]){return("XX")}else{
            return("XXY")}
}})
d.attr$first_to_mate_num <- sapply(c(1:nrow(d.attr)),function(r){
    if(is.na(d.attr$first_to_mate[r])){return(NA)}else{
        if(d.attr$first_to_mate[r]){return(1)}else{return(0)}
}})
nrow(d.attr[is.na(d.attr$first_to_mate)==F,]) # 157 of the 190 tests had a mating event

# there is no evidence that treatment or maternal type affect attractiveness
summary(glm(first_to_mate_num ~ karyotype+maternal_type, data=d.attr, family="binomial"))
summary(glm(first_to_mate_num ~ group, data=d.attr, family="binomial"))

chisq.test(cbind(table(d.attr$first_to_mate[d.attr$maternal_type=="XX"], d.attr$karyotype[d.attr$maternal_type=="XX"]),
        table(d.attr$first_to_mate[d.attr$maternal_type=="XXY"], d.attr$karyotype[d.attr$maternal_type=="XXY"])))

# no evidence for among-group variation in mating latency
kruskal.test(time_to_mating~group, d.attr[is.na(d.attr$first_to_mate)==F,])


# =|=|=|=|=|=|=|=|=|=|=|=|=|=|=|=|=|=|=|=|=|=|=|=|=|=|=|=|=|=|=|=|=|=|=|=|=|=|=|=|=|=|=|=|=|=|=|
# =|=|=|=|=|=|=|=|=|=|=|=|=|=|=|=|=|=|=|=|=|=|=|=|=|=|=|=|=|=|=|=|=|=|=|=|=|=|=|=|=|=|=|=|=|=|=|
# MATERNAL EFFECTS ----
# sets of male or female offspring all have the same genotype, but either had an XXY parent or an XX (+/y) parent
# in these assays mass was taken for a separate set of flies from fitness assays

d.maternal <- as.data.frame(read_xlsx("S1_Data.xlsx",sheet="Table_S13",skip=1))
nrow(d.maternal[d.maternal$total==0,]) # one case with no offspring; remove
d.maternal <- d.maternal[d.maternal$total>0,]
nrow(d.maternal) #119
d.maternal$p <- d.maternal$focal/d.maternal$total

# combined analysis of both sexes:
summary(glm(cbind(focal, bw)~offspring_sex*maternal_karyotype, family="quasibinomial", data=d.maternal))
summary(glm(cbind(focal, bw)~offspring_sex+maternal_karyotype, family="quasibinomial", data=d.maternal))
# no effect of maternal type on female reproductive success: t=1.175, P=0.25
summary(glm(cbind(focal, bw)~maternal_karyotype, family="quasibinomial", data=d.maternal[d.maternal$offspring_sex=="female",]))
# no effect of maternal type on male reproductive success: t=-0.145, P=0.89
summary(glm(cbind(focal, bw)~maternal_karyotype, family="quasibinomial", data=d.maternal[d.maternal$offspring_sex=="male",]))


# MASS data (from different flies)
d.maternal.mass <- as.data.frame(read_xlsx("S1_Data.xlsx",sheet="Table_S14",skip=1))

# combined analysis of both sexes: sex-by-treatment interaction: t=2.11, P=0.037
summary(lm(mass ~ offspring_sex*maternal_karyotype, data=d.maternal.mass))
# analyze males and females separately. 
# Females: t=2.88, P = 0.0055
tf1 <- t.test(d.maternal.mass$mass[d.maternal.mass$offspring_sex=="female" & d.maternal.mass$maternal_karyotype=="XX"],
       d.maternal.mass$mass[d.maternal.mass$offspring_sex=="female" & d.maternal.mass$maternal_karyotype=="XXY"], var.equal=T)
tf1
tf1$est[2]/tf1$est[1] # the XX offspring of XXY females are 19.5% larger than the XX offspring of XX females

# Males: t = 0.255, P=0.80
tm1 <- t.test(d.maternal.mass$mass[d.maternal.mass$offspring_sex=="male" & d.maternal.mass$maternal_karyotype=="XX"],
              d.maternal.mass$mass[d.maternal.mass$offspring_sex=="male" & d.maternal.mass$maternal_karyotype=="XXY"], var.equal=T)
tm1
tm1$est[2]/tm1$est[1] # the XY offspring of XXY females are 2% larger than the XY offspring of XX females


# Summarize means and confidence intervals for fitness and mass
mat.summary <- data.frame(sex=c("female","female","male","male"), fem_parent=c("XX","XXY","XX","XXY"))
mat.summary$w.mn <- sapply(c(1:nrow(mat.summary)),function(r){
    d.i <- d.maternal[d.maternal$offspring_sex==mat.summary$sex[r] & d.maternal$maternal_karyotype==mat.summary$fem_parent[r],]
    return(sum(d.i$focal)/sum(d.i$tot))
})
mat.summary$w.lwr <- sapply(c(1:nrow(mat.summary)),function(r){
    m.i <- glm(cbind(focal, bw)~1, family="quasibinomial", 
               data=d.maternal[d.maternal$offspring_sex==mat.summary$sex[r] & d.maternal$maternal_karyotype==mat.summary$fem_parent[r],])
    return(plogis(confint(m.i)[1]))
})
mat.summary$w.upr <- sapply(c(1:nrow(mat.summary)),function(r){
    m.i <- glm(cbind(focal, bw)~1, family="quasibinomial", 
               data=d.maternal[d.maternal$offspring_sex==mat.summary$sex[r] & d.maternal$maternal_karyotype==mat.summary$fem_parent[r],])
    return(plogis(confint(m.i)[2]))
})
mat.summary$m.mn <- sapply(c(1:nrow(mat.summary)),function(r){
    mean(d.maternal.mass$mass[d.maternal.mass$offspring_sex==mat.summary$sex[r] & d.maternal.mass$maternal_karyotype==mat.summary$fem_parent[r]])
})
mat.summary$m.lwr <- sapply(c(1:nrow(mat.summary)),function(r){
    t.test(d.maternal.mass$mass[d.maternal.mass$offspring_sex==mat.summary$sex[r] & d.maternal.mass$maternal_karyotype==mat.summary$fem_parent[r]])$conf.int[1]
})
mat.summary$m.upr <- sapply(c(1:nrow(mat.summary)),function(r){
    t.test(d.maternal.mass$mass[d.maternal.mass$offspring_sex==mat.summary$sex[r] & d.maternal.mass$maternal_karyotype==mat.summary$fem_parent[r]])$conf.int[2]
})

# Plot of maternal effects on fitness and mass
d.maternal$x.pos <- sapply(c(1:nrow(d.maternal)),function(r){
    if(d.maternal$offspring_sex[r]=="female"){if(d.maternal$maternal_karyotype[r]=="XX"){return(1)}else{return(2)}}
    if(d.maternal$offspring_sex[r]=="male"){if(d.maternal$maternal_karyotype[r]=="XX"){return(4)}else{return(5)}}
})
d.maternal.mass$x.pos <- sapply(c(1:nrow(d.maternal.mass)),function(r){
    if(d.maternal.mass$offspring_sex[r]=="female"){if(d.maternal.mass$maternal_karyotype[r]=="XX"){return(1)}else{return(2)}}
    if(d.maternal.mass$offspring_sex[r]=="male"){if(d.maternal.mass$maternal_karyotype[r]=="XX"){return(4)}else{return(5)}}
})
# jitter
d.maternal$x.pos <- d.maternal$x.pos+rnorm(nrow(d.maternal),0,0.035)
d.maternal.mass$x.pos <- d.maternal.mass$x.pos+rnorm(nrow(d.maternal.mass),0,0.035)


dev.off()
par(mar=c(0,0,0,0)+0.1, fig=c(0.2,0.9,0.55,0.95))
plot(p~x.pos, d.maternal, ylim=c(0,1),pch=16,las=1,col=rgb(0.1,0.1,0.1,0.3),xlim=c(0.2,5.8),xaxt="n",xlab="",cex.axis=0.8)
abline(v=3)
mtext("XX female offspring",3, adj=0.15,cex=0.8)
mtext("XY male offspring",3, adj=0.83,cex=0.8)
mtext("Competitive reproductive\nsuccess (95% CI)",2, line=2.5, cex=0.8)
arrows(c(1,2,4,5),mat.summary$w.lwr,c(1,2,4,5),mat.summary$w.upr, length=0.08,angle=90,code=3)
points(mat.summary$w.mn~c(1,2,4,5), pch=15)
points(mat.summary$w.mn~c(1,2,4,5), pch=15, col="white",cex=0.7)

par(fig=c(0.2,0.9,0.15,0.55), new=T)
plot(mass~x.pos, d.maternal.mass,pch=16,las=1,col=rgb(0.1,0.1,0.1,0.3),xlim=c(0.2,5.8),ylim=c(0,0.6),xaxt="n",xlab="",ylab="Reproductive success (95% CI)",cex.axis=0.8)
abline(v=3)
mtext("Dry mass (mg) (95% CI)",2, line=2.5, cex=0.8)
arrows(c(1,2,4,5),mat.summary$m.lwr,c(1,2,4,5),mat.summary$m.upr, length=0.08,angle=90,code=3)
points(mat.summary$m.mn~c(1,2,4,5), pch=15)
points(mat.summary$m.mn~c(1,2,4,5), pch=15, col="white",cex=0.7)
axis(1,at=c(1,2,4,5),labels=c("XX","XXY","XX","XXY"),padj=-1.5,tick=F,cex.axis=0.8)
mtext("Female parent type",1,line=1.5, cex=0.8)


# =|=|=|=|=|=|=|=|=|=|=|=|=|=|=|=|=|=|=|=|=|=|=|=|=|=|=|=|=|=|=|=|=|=|=|=|=|=|=|=|=|=|=|=|=|=|=|
# =|=|=|=|=|=|=|=|=|=|=|=|=|=|=|=|=|=|=|=|=|=|=|=|=|=|=|=|=|=|=|=|=|=|=|=|=|=|=|=|=|=|=|=|=|=|=|
# EGG SIZE ----
# Two assays were conducted, first had eggs from Canton-S (reared separately), known-XX, and known-XXY (reared together). Second had eggs from yellow and non-yellow females reared together.

d.eggsize <- as.data.frame(read_xlsx("S1_Data.xlsx",sheet="Table_S11",skip=1))
nrow(d.eggsize) #188

# convert everything to mm (based on micrometer calibration: 9.8um per micrometer unit; measures are in 10s of units)
d.eggsize$length.mm <- d.eggsize$length*10*9.8*(10^-3)
d.eggsize$width.mm <- d.eggsize$width*10*9.8*(10^-3)
d.eggsize$vol.mm3 <- (1/6)*pi*d.eggsize$length.mm*(d.eggsize$width.mm^2)

# summarize means and standard errors for plotting
eggsize.summary <- data.frame(groupname=c("CantonS","XX","XXY","y","non-y"))
eggsize.summary$mn <- sapply(eggsize.summary$groupname,function(x){mean(d.eggsize$vol.mm3[d.eggsize$groupname==x])})
eggsize.summary$lwr <- sapply(eggsize.summary$groupname,function(x){t.test(d.eggsize$vol.mm3[d.eggsize$groupname==x])$conf.int[1]})
eggsize.summary$upr <- sapply(eggsize.summary$groupname,function(x){t.test(d.eggsize$vol.mm3[d.eggsize$groupname==x])$conf.int[2]})

# the eggs of XXY females are 7.7% smaller than those of XX females reared in the same vials (t = 3.02, df=62, P = 0.004)
t.test(d.eggsize$vol.mm3[d.eggsize$groupname=="XX"],d.eggsize$vol.mm3[d.eggsize$groupname=="XXY"], var.equal=T)
(1-eggsize.summary$mn[eggsize.summary$groupname=="XXY"]/eggsize.summary$mn[eggsize.summary$groupname=="XX"])*100 

# the eggs of non-y females are 4.7% larger than those of yellow females reared in the same vials (t = 1.99, df=92, P = 0.05)
t.test(d.eggsize$vol.mm3[d.eggsize$groupname=="non-y"],d.eggsize$vol.mm3[d.eggsize$groupname=="y"], var.equal=T)
(eggsize.summary$mn[eggsize.summary$groupname=="non-y"]/eggsize.summary$mn[eggsize.summary$groupname=="y"]-1)*100 

# Result: XXY females make smaller eggs, and this is not attributable to marker effects 

# plot egg sizes
d.eggsize$x.pos <- sapply(d.eggsize$groupname,function(x){switch(x,"CantonS"=1,"XX"=3,"XXY"=4,"y"=6,"non-y"=7)})
col.eggs <- rgb(0.1,0.1,0.1,0.3)
dev.off()
plot(vol.mm3~c(x.pos+rnorm(nrow(d.eggsize),0,0.03)), d.eggsize, xlim=c(0.3,7.7), ylim=c(0.006,0.016),xaxt="n",las=1,ylab=expression("Egg volume (mm"^3*") (95% CI)"),xlab="",pch=16,col=col.eggs,cex.lab=0.8,cex.axis=0.7)
mtext("Maternal type",1,line=2,cex=0.8)
abline(v=c(2,5))
arrows(c(c(1,3,4,6,7)), eggsize.summary$lwr, c(c(1,3,4,6,7)), eggsize.summary$upr,angle=90,code=3, length=0.08)
points(eggsize.summary$mn~c(c(1,3,4,6,7)), pch=15)
points(eggsize.summary$mn~c(c(1,3,4,6,7)), pch=15, cex=0.7,col="white")
axis(1, padj=-0.7,at=c(1,3,4,6,7), labels=c("+/+","y/y",expression("y"^"+"*"/y/y"),"y/y","+/y"),cex.axis=0.7)
text(1,0.0165,"Canton-S", cex=0.7,pos=1)
text(3.5,0.0165,"XX vs. XXY", cex=0.7,pos=1)
text(6.5,0.0165,"yellow vs. non-yellow", cex=0.7,pos=1)


# =|=|=|=|=|=|=|=|=|=|=|=|=|=|=|=|=|=|=|=|=|=|=|=|=|=|=|=|=|=|=|=|=|=|=|=|=|=|=|=|=|=|=|=|=|=|=|
# =|=|=|=|=|=|=|=|=|=|=|=|=|=|=|=|=|=|=|=|=|=|=|=|=|=|=|=|=|=|=|=|=|=|=|=|=|=|=|=|=|=|=|=|=|=|=|
# DEVELOPMENT TIME ----
# tracked emergence of XX females ("y") vs. XXY females ("wt") vs. males
d.devtime <- as.data.frame(read_xlsx("S1_Data.xlsx", sheet="Table_S12", skip=1, na="NA"))

# check for any patterns in total numbers of offspring observed over the whole assay 
# no evidence of viability difference between female types, n=1159, P = 0.64
binom.test(sum(d.devtime$XXY_females),sum(d.devtime$XXY_females)+sum(d.devtime$XX_females))
# no evidence of biased sex ratio, n = 2373, P = 0.27
binom.test(sum(d.devtime$XXY_females)+sum(d.devtime$XX_females),sum(d.devtime$XXY_females)+sum(d.devtime$XX_females)+sum(d.devtime$males))

start_time<-as.POSIXct("11/28/22 19:30",format="%m/%d/%y %H:%M",tz="UTC")
d.devtime$days<-sapply(c(1:nrow(d.devtime)),function(r){
    as.numeric(difftime(d.devtime$emergence_time[r], start_time, units="days"))  
})
# this uses the middle time in the interval as the emergence time, but it doesn't make a huge difference if the ceiling is used
d.devtime$days2<-c(NA, sapply(c(2:nrow(d.devtime)),function(r){mean(c(d.devtime$days[r],d.devtime$days[r-1]))}))

# cumulative totals
d.devtime$cum_XXY_females <- cumsum(d.devtime$XXY_females)
d.devtime$cum_XX_females <- cumsum(d.devtime$XX_females)
d.devtime$cum_males <- cumsum(d.devtime$males)

# cumulative frequencies
d.devtime$f_XXY_females <- d.devtime$cum_XXY_females/max(d.devtime$cum_XXY_females)
d.devtime$f_XX_females <- d.devtime$cum_XX_females/max(d.devtime$cum_XX_females)
d.devtime$f_males <- d.devtime$cum_males/max(d.devtime$cum_males)

# create vectors of data that treat each fly as a replicate with an emergence time equal to the midpoint of the period in which they emerged
XXY.devtimes<-vector()
for(r in c(2:nrow(d.devtime))){XXY.devtimes<-c(XXY.devtimes, rep(d.devtime$days2[r],d.devtime$XXY_females[r]))}
XX.devtimes<-vector()
for(r in c(2:nrow(d.devtime))){XX.devtimes<-c(XX.devtimes, rep(d.devtime$days2[r],d.devtime$XX_females[r]))}
male.devtimes<-vector()
for(r in c(2:nrow(d.devtime))){male.devtimes<-c(male.devtimes, rep(d.devtime$days2[r],d.devtime$males[r]))}

# The development time of XXY flies is about 7.3h longer on average, t = 3.52, df = 1157, P = 0.0004.
t.test(XXY.devtimes, XX.devtimes, var.equal=T)
(mean(XXY.devtimes)-mean(XX.devtimes))*24

# summarize development time data for plotting
devtime.summary <- data.frame(trt=c("XX","XXY","male"), mn=c(mean(XX.devtimes),mean(XXY.devtimes),mean(male.devtimes)),
                              se=c(SE(XX.devtimes),SE(XXY.devtimes),SE(male.devtimes)),
                              ci.lwr=c(t.test(XX.devtimes)$conf.int[1], t.test(XXY.devtimes)$conf.int[1], t.test(male.devtimes)$conf.int[1]),
                              ci.upr=c(t.test(XX.devtimes)$conf.int[2], t.test(XXY.devtimes)$conf.int[2], t.test(male.devtimes)$conf.int[2]))

# plot cumulative frequencies
dev.off()
plot(f_males~days2, d.devtime, type="l", las=1, ylab="Cumulative frequency",xlab="Days to emergence", col=bold.col.male)
points(f_XXY_females~days2, d.devtime, type="l", col=bold.col.XXY.st)
points(f_XX_females~days2, d.devtime, type="l", col=bold.col.XX)

points(f_males~days2, d.devtime, type="p", pch=16, cex=0.5, col=solid.col.male)
points(f_XXY_females~days2, d.devtime, type="p", col=solid.col.XXY.st,pch=16, cex=0.5)
points(f_XX_females~days2, d.devtime, type="p", col=solid.col.XX,pch=16, cex=0.5)

text(18,0.82,"XX females", pos=2, col=solid.col.XX, cex=0.8)
text(18,0.74,"XXY females", pos=2, col=solid.col.XXY.st, cex=0.8)
text(18,0.66,"males", pos=2, cex=0.8, col=solid.col.male)
text(14,0.3,"Mean (95% CI)",srt=90,cex=0.7)
par(fig=c(0.7,0.88,0.3,0.55),new=T,mar=c(0,0,0,0))
plot(devtime.summary$mn~c(1:3),ylim=c(12,13),xlim=c(0.5,3.5), las=1, xaxt="n",xlab="",ylab="",new=F,cex.axis=0.5,col=c(solid.col.XX,solid.col.XXY.st,solid.col.male),pch=16,cex=0.8)
arrows(c(1:3),devtime.summary$ci.lwr,c(1:3),devtime.summary$ci.upr, angle=90, code=3,length=0.08,col=c(solid.col.XX,solid.col.XXY.st,solid.col.male))


# =|=|=|=|=|=|=|=|=|=|=|=|=|=|=|=|=|=|=|=|=|=|=|=|=|=|=|=|=|=|=|=|=|=|=|=|=|=|=|=|=|=|=|=|=|=|=|
# =|=|=|=|=|=|=|=|=|=|=|=|=|=|=|=|=|=|=|=|=|=|=|=|=|=|=|=|=|=|=|=|=|=|=|=|=|=|=|=|=|=|=|=|=|=|=|
# XXY STANDING FREQUENCY ----

# In the PCR assays, 75 "unknown" Canton-S females were tested in blocks over several months in which the controls showed no evidence of contamination. Of these, there was one putative XXY female. There were also 30 known-XX flies tested, 10 males (XY), and 30 known-XXY.

# In the phenotypic assays, virgin females from the Canton-S population were mated to C(1;Y) males, and their non-Bar male offspring were tested for fertility by placing them with bw/bw virgin females. The presence of non-bw offspring indicates fertility. Only half of the male offspring of XXY females are expected to be fertile.

d.standing <- as.data.frame(read_xlsx("S1_Data.xlsx", sheet="Table_S16", skip=1))
nrow(d.standing) #158 females tested

# Combine the evidence and account for false negatives in the phenotype assay data; ABC used to identify true freq of XXY that would produce the observed results, i.e., one positive in the phenotypic assay and one positive in the PCR assay

fisher.test(matrix(c(1,158-1,1,75-1),nrow=2)) # the rates from the two assay types are not statistically different

# combined assays, one positive each
simulate.standing <- function(XXY.rate){
    is.XXY <- rbinom(nrow(d.standing), 1, XXY.rate)
    if(sum(is.XXY)==0){return(0)}else{
        tested.XXY <- d.standing$males_tested[which(is.XXY>0)]
        obs.positives<-sapply(tested.XXY, function(x){sign(rbinom(1, x, 0.5))})
        return(sum(obs.positives))
    }
}

retained.rates <- vector()
while(length(retained.rates)<50000){
    rate.i <- runif(1,0,0.1)
    sim.i <- simulate.standing(rate.i)
    if(sim.i==1 & rbinom(1, 75, rate.i)==1){
        retained.rates <- c(retained.rates, rate.i)
    }
}

# this is our best estimate of the standing frequency of XXY females in the Canton-S population
mean(retained.rates) # 0.0133
quantile(retained.rates, c(0.025, 0.975)) # 0.0027 to 0.0320 


# =|=|=|=|=|=|=|=|=|=|=|=|=|=|=|=|=|=|=|=|=|=|=|=|=|=|=|=|=|=|=|=|=|=|=|=|=|=|=|=|=|=|=|=|=|=|=|
# =|=|=|=|=|=|=|=|=|=|=|=|=|=|=|=|=|=|=|=|=|=|=|=|=|=|=|=|=|=|=|=|=|=|=|=|=|=|=|=|=|=|=|=|=|=|=|
# XYY MALE VIABILITY ----

# an estimate of viability selection against XYY males from the test involving wt sires:
d.XYY.viab1 <- as.data.frame(read_xlsx("S1_Data.xlsx", sheet="Table_S3", skip=1))

# an estimate of viability selection against XYY males from the test involving mD:
d.XYY.viab2 <- as.data.frame(read_xlsx("S1_Data.xlsx", sheet="Table_S4", skip=1))

# combine the datasets, adding block IDs
d.XYY.viab1$block <- 1
d.XYY.viab2$block <- 2
d.XYY.viab <- rbind(d.XYY.viab1, d.XYY.viab2[names(d.XYY.viab2)!="mD.males"])
d.XYY.viab$obs <- c(1:nrow(d.XYY.viab))

# a binomial model of XYY viability
mod.XYY.viab <- glmer(cbind(non.y.males, y.males)~ 1 + (1|block) + (1|obs), family="binomial",data=d.XYY.viab)
summary(mod.XYY.viab)
# test whether block is significant
mod.XYY.viab_noblock <- glmer(cbind(non.y.males, y.males)~ 1 + (1|obs), family="binomial",data=d.XYY.viab)
anova(mod.XYY.viab,mod.XYY.viab_noblock) #not significant
# omitting block
mod.XYY.viab <- glmer(cbind(non.y.males, y.males)~1 + (1|obs), family="binomial",data=d.XYY.viab)
summary(mod.XYY.viab)

f.XYY <- as.numeric(plogis(fixef(mod.XYY.viab)))
lim.f.XYY <- as.numeric(plogis(confint(mod.XYY.viab,parm=2)))

# w = f/(1-f)
f.XYY/(1-f.XYY) #w = 0.7873
lim.f.XYY/(1-lim.f.XYY) #CIw = 0.6871-0.8997

# s = (1-2f)/(1-f) = 0.21
(1-2*f.XYY)/(1-f.XYY)
(1-2*lim.f.XYY)/(1-lim.f.XYY) #CIs = 0.10-0.31

# XYY MALE REPRODUCTIVE SUCCESS ----
# We crossed virgin XXY females with mDy/Y males and collected virgin non-y non-mD males (XYY) for fitness assays. As controls we used y/Yy+ males (check). Combined with competitor bw/bw males and bw/bw females.

d.XYY.males <- as.data.frame(read_xlsx("S1_Data.xlsx", sheet="Table_S15", skip=1))
table(d.XYY.males$male.type) # 35 vials of each
d.XYY.males$tot <- d.XYY.males$bw.offspring + d.XYY.males$wt.offspring
d.XYY.males$p <- d.XYY.males$wt.offspring/d.XYY.males$tot
sum(d.XYY.males$tot) # 6144 offspring scored

# overdispersion is present; account for overdispersion using quasibinomial
mod.male <- glm(cbind(wt.offspring, bw.offspring)~male.type, data=d.XYY.males, family="quasibinomial")
summary(mod.male)
# we do not detect an effect of the XYY karyotype on male reproductive success (t = -0.599, P=0.55)
# the XY males sired 63.7% of offspring and the XYY sired 60.1% respectively. 
male.pred <- predict.glm(mod.male, newdata=data.frame(male.type=c("XY","XYY")), type="response")
# intercept-free model for obtaining CIs for means
male.cis <- plogis(confint(glm(cbind(wt.offspring, bw.offspring)~0+male.type, data=d.XYY.males, family="quasibinomial")))

# plot male siring success
d.XYY.males$x.pos <- sapply(d.XYY.males$male.type, function(x){if(x=="XY"){1}else{2}})+rnorm(70,0,0.03)
plot(p~x.pos, d.XYY.males, ylim=c(0,1),pch=16,las=1,col=rgb(0.1,0.1,0.1,0.3),xlim=c(0.5,2.5),xaxt="n",xlab="",cex.axis=0.8, ylab="Siring success (95% CI)",cex.lab=0.8)
axis(1,at=c(1,2),labels=c("XY","XYY"), cex.axis=0.8, padj=-1)
arrows(c(1,2),male.cis[,1],c(1,2),male.cis[,2], length=0.08,angle=90,code=3)
points(male.pred~c(1,2), pch=15)
points(male.pred~c(1,2), pch=15, col="white", cex=0.7)
mtext("Male type",1,line=1.5, cex=0.8)


# =|=|=|=|=|=|=|=|=|=|=|=|=|=|=|=|=|=|=|=|=|=|=|=|=|=|=|=|=|=|=|=|=|=|=|=|=|=|=|=|=|=|=|=|=|=|=|
# =|=|=|=|=|=|=|=|=|=|=|=|=|=|=|=|=|=|=|=|=|=|=|=|=|=|=|=|=|=|=|=|=|=|=|=|=|=|=|=|=|=|=|=|=|=|=|
# XXY VIABILITY and FREQUENCY CHANGE ----
# frequency of non-y females tracked in 3 populations for 12 generations; the assay began with 100% XXY females; 60 females and 60 males; each generation a random set of 120 flies were used to propagate each population

d.tot.s <- as.data.frame(read_xlsx("S1_Data.xlsx", sheet="Table_S8", skip=1))
d.tot.s$tot.females <- d.tot.s$XXY.females + d.tot.s$XX.females
d.tot.s$p.XXY <- d.tot.s$XXY.females/d.tot.s$tot.females

# we can use the values at generation 1 as a test for viability selection; if there were no viability selection we expect 50% frequency in the absence of secondary non-disjunction
# Binomial test for each population: all NS: P = 0.39, 1.0, 0.83
b1 <- binom.test(d.tot.s$XXY.females[d.tot.s$population=="S1" & d.tot.s$generation==1],d.tot.s$tot.females[d.tot.s$population=="S1" & d.tot.s$generation==1])
b2 <- binom.test(d.tot.s$XXY.females[d.tot.s$population=="S2" & d.tot.s$generation==1],d.tot.s$tot.females[d.tot.s$population=="S2" & d.tot.s$generation==1])
b3 <- binom.test(d.tot.s$XXY.females[d.tot.s$population=="S3" & d.tot.s$generation==1],d.tot.s$tot.females[d.tot.s$population=="S3" & d.tot.s$generation==1])

# Binomial test combining populations; 176/365, prop=0.482, P = 0.53
b4 <- binom.test(sum(d.tot.s$XXY.females[d.tot.s$generation==1]),sum(d.tot.s$tot.females[d.tot.s$generation==1]))

# GLM combining populations (variance due to population is 0)
summary(glm(cbind(XXY.females, XX.females) ~ 1, family="binomial", data=d.tot.s[d.tot.s$generation==1,]))

# With all methods above, no evidence for viability effect of XXY

# Significant drop in XXY frequency over time (population-level random effect is 0)
d.tot.s$obs <- c(1:nrow(d.tot.s))
summary(glmer(cbind(XXY.females,XX.females)~generation+(1|obs), family="binomial",data=d.tot.s))
summary(glm(cbind(XXY.females,XX.females)~generation, family="quasibinomial",data=d.tot.s))

# Plot XXY frequency changes and generation 1 frequencies
dev.off()
#pdf("~/Desktop/total_seln.pdf",width=4,height=4)
plot(p.XXY~generation, d.tot.s, type="n", xlab="", ylab="XXY frequency among females", las=1,xaxt="n",cex.lab=0.9,cex.axis=0.9)
axis(1,padj=-0.8,cex.axis=0.9); mtext("Generation",1,line=1.5,cex=0.9)
points(p.XXY~generation, d.tot.s[d.tot.s$population=="S1",], type="l")
points(p.XXY~generation, d.tot.s[d.tot.s$population=="S2",], type="l")
points(p.XXY~generation, d.tot.s[d.tot.s$population=="S3",], type="l")
points(p.XXY~generation, d.tot.s[d.tot.s$population=="S1",], type="p",pch=16,cex=0.5)
points(p.XXY~generation, d.tot.s[d.tot.s$population=="S2",], type="p",pch=16,cex=0.5)
points(p.XXY~generation, d.tot.s[d.tot.s$population=="S3",], type="p",pch=16,cex=0.5)


# =|=|=|=|=|=|=|=|=|=|=|=|=|=|=|=|=|=|=|=|=|=|=|=|=|=|=|=|=|=|=|=|=|=|=|=|=|=|=|=|=|=|=|=|=|=|=|
# =|=|=|=|=|=|=|=|=|=|=|=|=|=|=|=|=|=|=|=|=|=|=|=|=|=|=|=|=|=|=|=|=|=|=|=|=|=|=|=|=|=|=|=|=|=|=|
# NON-DISJUNCTION FREQUENCY ----

# Production of XXY females via spontaneous non-disjunction, where parent of origin cannot be determined
d.ndf <- as.data.frame(read_xlsx("S1_Data.xlsx", sheet="Table_S1", skip=1))
d.ndf$f <- d.ndf$XXY.females/d.ndf$total.females
# a higher frequency of XXY females is apparent in the first couple of periods, likely because there wasn't virgin collection at that point, i.e., XXY flies could be coming from previous XXY flies.

# Production of exceptional progeny via spontaneous non-disjunction and chromosome loss, where parent of origin can be determined
mfnd <- as.data.frame(read_xlsx("S1_Data.xlsx", sheet="Table_S2", skip=1))
mfnd$tot_female <- mfnd$female_WT + mfnd$female_y_B + mfnd$female_B + mfnd$female_y
mfnd$tot_male <- mfnd$male_y_B + mfnd$male_WT + mfnd$male_y + mfnd$male_B

# estimate the rate of female ND; multiply by 2 because one exception class is missing (XXX)
2*sum(mfnd$female_y_B)/(sum(mfnd$female_y_B)+sum(mfnd$tot_female)) # 0.001628223

# estimate the rate of male ND
sum(mfnd$female_B)/sum(mfnd$tot_female) # 0.000543
100*sum(mfnd$female_B)/sum(mfnd$tot_female) # 0.05%

# for female ND the two estimates are not significantly different: chi-sq=0.013, df=1, P=0.91.
prop.test(x = c(sum(d.ndf$XXY[d.ndf$period>2]), sum(mfnd$female_y_B)+sum(mfnd$female_B)),
          n = c(sum(d.ndf$total[d.ndf$period>2]), sum(mfnd$tot_female)))

# not significantly different: P = 0.8556
binom.test(x = sum(d.ndf$XXY[d.ndf$period>2]), 
           n = sum(d.ndf$XXY[d.ndf$period>2]) + sum(mfnd$female_y_B)+sum(mfnd$female_B),
           p = sum(d.ndf$total[d.ndf$period>2])/(sum(d.ndf$total[d.ndf$period>2])+sum(mfnd$tot_female)))

# maximum likelihood model
# parameters:
# female.ND
# male.ND
# female.loss
# male.loss
F_from_F <- sum(mfnd$female_y_B)
F_from_M <- sum(mfnd$female_B)
F_tot <- sum(mfnd$tot_female)
F_from_both <- sum(mfnd$female_y)
M_from_F <- sum(mfnd$male_WT)
M_from_M <- sum(mfnd$male_y)
M_tot <- sum(mfnd$tot_male)
M_from_both <- sum(mfnd$male_B)

ml.mod <- function(female.ND, male.ND, female.loss, male.loss){
    if(female.ND<0|male.ND<0|female.loss<0|male.loss<0){return(NA)}
    if(female.ND>0.1|male.ND>0.1|female.loss>0.1|male.loss>0.1){return(NA)}
    
    return(-1*sum(c(
        # female ND leads to exceptional females half of the time
        dbinom(F_from_F, F_tot, p = 0.5*female.ND, log=T),
        
        # male ND leads to exceptional females every time
        dbinom(F_from_M, F_tot, p = male.ND, log=T),
        
        # exceptional males (wt) from female ND (half viable) or maternal X loss (half viable)
        dbinom(M_from_F, M_tot, p = 0.5*female.ND + 0.5*female.loss, log=T),
        
        # exceptional males (y) from male ND or paternal chr. loss
        dbinom(M_from_M, M_tot, p = male.ND + male.loss, log=T),
        
        # exceptional females from ND in both parents or female ND and male loss
        dbinom(F_from_both, F_tot, p = 0.5*female.ND*male.ND + 0.5*female.ND*male.loss, log=T),
        
        # exceptional males from ND in both parents or male ND and female loss
        dbinom(M_from_both, M_tot, p = 0.5*female.ND*male.ND + 0.5*male.ND*female.loss, log=T),
        
        # the same rates should produce XXY in collection phase
        dbinom(sum(d.ndf$XXY[d.ndf$period>2]), sum(d.ndf$total[d.ndf$period>2]), p = 0.5*female.ND + male.ND, log=T)
    )))
}

# other starting parameters give essentially the same result
m1 <- mle2(ml.mod, start=list(female.ND=0.0016, male.ND=0.0005, female.loss=0.003, male.loss=5e-5), method="Nelder-Mead")
summary(m1)
# Coefficients:
#                 Estimate Std. Error z value     Pr(z)    
#   female.ND   1.4933e-03 4.2428e-04  3.5196 0.0004322 ***
#   male.ND     5.7905e-04 1.9434e-04  2.9796 0.0028864 ** 
#   female.loss 6.2973e-03 1.2592e-03  5.0010 5.703e-07 ***
#   male.loss   5.4967e-05 3.0845e-04  0.1782 0.8585631   

confint(m1) # The lower bound on male.loss is effectively zero
#             2.5 %        97.5 %
# female.ND   0.0007888472 0.0024436696
# male.ND     0.0002673047 0.0009385246
# female.loss 0.0040037946 0.0089693744
# male.loss             NA 0.0007293519

(1.4933e-03)/(5.7905e-04) # female ND 2.6 times higher
(6.2973e-03)/(5.4967e-05) # female loss 115 times higher


# constrained model to test for sex difference in ND rate

ml.mod.one.ND.rate <- function(both.ND, female.loss, male.loss){
    if(both.ND<0|female.loss<0|male.loss<0){return(NA)}
    if(both.ND>0.1|female.loss>0.1|male.loss>0.1){return(NA)}
    
    return(-1*sum(c(
        # female ND leads to exceptional females half of the time
        dbinom(F_from_F, F_tot, p = 0.5*both.ND, log=T),
        
        # male ND leads to exceptional females every time
        dbinom(F_from_M, F_tot, p = both.ND, log=T),
        
        # exceptional males from female ND or maternal X loss
        dbinom(M_from_F, M_tot, p = 0.5*both.ND + 0.5*female.loss, log=T),
        
        # exceptional males from male ND or paternal X loss
        dbinom(M_from_M, M_tot, p = both.ND + male.loss, log=T),
        
        # exceptional females from ND in both parents or female ND and male loss
        dbinom(F_from_both, F_tot, p = 0.5*both.ND*both.ND + 0.5*both.ND*male.loss, log=T),
        
        # exceptional males from ND in both parents or male ND and female loss
        dbinom(M_from_both, M_tot, p = 0.5*both.ND*both.ND + 0.5*both.ND*female.loss, log=T),
        
        # the same rates should produce XXY in collection phase
        dbinom(sum(d.ndf$XXY[d.ndf$period>2]), sum(d.ndf$total[d.ndf$period>2]), p = 0.5*both.ND + both.ND, log=T)
    )))
}
m2 <- mle2(ml.mod.one.ND.rate, start=list(both.ND=0.001, female.loss=0.003, male.loss=5e-5), method="Nelder-Mead")
# there is evidence for a significant difference in ND rate between males and females: chisq=4.21796, df=1, P=0.04
as.numeric(-2*(logLik(m2)-logLik(m1)))
pchisq(as.numeric(-2*(logLik(m2)-logLik(m1))),1, lower.tail=F)


# constrained model to test for sex difference in X loss rate

ml.mod.one.loss.rate <- function(female.ND, male.ND, both.loss){
    if(female.ND<0|male.ND<0|both.loss<0){return(NA)}
    if(female.ND>0.1|male.ND>0.1|both.loss>0.1){return(NA)}
    
    return(-1*sum(c(
        # female ND leads to exceptional females half of the time
        dbinom(F_from_F, F_tot, p = 0.5*female.ND, log=T),
        
        # male ND leads to exceptional females every time
        dbinom(F_from_M, F_tot, p = male.ND, log=T),
        
        # exceptional males (wt) from female ND (half viable) or maternal X loss (half viable)
        dbinom(M_from_F, M_tot, p = 0.5*female.ND + 0.5*both.loss, log=T),
        
        # exceptional males (y) from male ND or paternal chr. loss
        dbinom(M_from_M, M_tot, p = male.ND + both.loss, log=T),
        
        # exceptional females from ND in both parents or female ND and male loss
        dbinom(F_from_both, F_tot, p = 0.5*female.ND*male.ND + 0.5*female.ND*both.loss, log=T),
        
        # exceptional males from ND in both parents or male ND and female loss
        dbinom(M_from_both, M_tot, p = 0.5*female.ND*male.ND + 0.5*male.ND*both.loss, log=T),
        
        # the same rates should produce XXY in collection phase
        dbinom(sum(d.ndf$XXY[d.ndf$period>2]), sum(d.ndf$total[d.ndf$period>2]), p = 0.5*female.ND + male.ND, log=T)
    )))
}
m3 <- mle2(ml.mod.one.loss.rate, start=list(female.ND=0.0016, male.ND=0.0008, both.loss=5e-5), method="Nelder-Mead")
# there is evidence for a significant difference in the rate of chromosome loss between maternal and paternal: chisq=29.50332, df=1, P<1e-7
as.numeric(-2*(logLik(m3)-logLik(m1)))
pchisq(as.numeric(-2*(logLik(m3)-logLik(m1))),1, lower.tail=F)

# realized rate of XXY production
r1 <- sum(d.ndf$XXY[d.ndf$period>2])/sum(d.ndf$total[d.ndf$period>2])
r2 <- (F_from_F+F_from_M)/F_tot
1/mean(c(r1,r2)) # one in every 776 females

# compare our estimate of of non-disjunction across both sexes with 32 values for natural populations from Zeng et al. 2010 Table 3
nd.zeng <- c(0, 0.0031, 0.001, 0, 0.0017, 0.0021, 0.0022, 0.0044, 0.0036, 0.0023, 0.0041, 0.0076, 0.0016, 0.0045, 0.0088, 0, 0.0007, 0.00439, 0.0007, 0.0033, 0, 0.0014, 0.001, 0, 0, 0.0055, 0, 0.0013, 0.0039, 0.0022, 0.0009, 0.0136)
hist(nd.zeng, breaks=20) # non-normal
median(nd.zeng) # 0.0019
wilcox.test(nd.zeng, mu = 1.4933e-03 + 5.7905e-04) # p = 0.6873


# =|=|=|=|=|=|=|=|=|=|=|=|=|=|=|=|=|=|=|=|=|=|=|=|=|=|=|=|=|=|=|=|=|=|=|=|=|=|=|=|=|=|=|=|=|=|=|# =|=|=|=|=|=|=|=|=|=|=|=|=|=|=|=|=|=|=|=|=|=|=|=|=|=|=|=|=|=|=|=|=|=|=|=|=|=|=|=|=|=|=|=|=|=|=|

# YELLOW MARKER VIABILITY EFFECTS ----
# Virgin y/y females were crossed with WT males, and their offspring (y/+ females and y/Y males) were allowed to mate and produce F2 offspring. In the absence of viability effects of the y marker we expect half of the flies of each sex will express the yellow phenotype. 
d.y.viability <- as.data.frame(read_xlsx("S1_Data.xlsx", sheet="Table_S7", skip=1))

d.y.viability$wt.males <- d.y.viability$tot.males - d.y.viability$y.males
d.y.viability$wt.females<-d.y.viability$tot.females - d.y.viability$y.females

# Sample sizes: 30 vials scored; 2881 flies scored.
sum(d.y.viability$tot.males+d.y.viability$tot.females)

# In males: ratio is 0.499, not different from 0.5 (P = 0.94); no evidence of overdispersion
summary(glm(cbind(y.males, wt.males)~1, data=d.y.viability, family="binomial"))

# In females: ratio is 0.503, not different from 0.5 (P = 0.83); no evidence of overdispersion
summary(glm(cbind(y.females, wt.females)~1, data=d.y.viability, family="binomial"))


# =|=|=|=|=|=|=|=|=|=|=|=|=|=|=|=|=|=|=|=|=|=|=|=|=|=|=|=|=|=|=|=|=|=|=|=|=|=|=|=|=|=|=|=|=|=|=|
# =|=|=|=|=|=|=|=|=|=|=|=|=|=|=|=|=|=|=|=|=|=|=|=|=|=|=|=|=|=|=|=|=|=|=|=|=|=|=|=|=|=|=|=|=|=|=|


# PLOT VIABILITY OF yellow, XXY AND XYY ----
# The above sections 'XYY MALE VIABILITY', 'XXY FREQUENCY CHANGE' and 'YELLOW MARKER VIABILITY EFFECTS' contain the relevant data

# yellow marker:
f.y.female <- plogis(coef(glm(cbind(y.females, wt.females)~1, data=d.y.viability, family="binomial")))
ci.f.y.female <- plogis(confint(glm(cbind(y.females, wt.females)~1, data=d.y.viability, family="binomial")))
f.y.male <- plogis(coef(glm(cbind(y.males, wt.males)~1, data=d.y.viability, family="binomial")))
ci.f.y.male <- plogis(confint(glm(cbind(y.males, wt.males)~1, data=d.y.viability, family="binomial")))

# XXY:
f.XXY <- plogis(coef(glm(cbind(d.tot.s$XXY.females[d.tot.s$generation==1],d.tot.s$XX.females[d.tot.s$generation==1])~1, family="binomial")))
ci.f.XXY <- plogis(confint(glm(cbind(d.tot.s$XXY.females[d.tot.s$generation==1],d.tot.s$XX.females[d.tot.s$generation==1])~1, family="binomial")))


# XYY (from prev. section)
f.XYY  # 0.44
ci.f.XYY <- lim.f.XYY # 0.4072709 0.4736058


viab.summary <- data.frame(type=c("y_females","y_males","XXY","XYY"),
                           p=c(f.y.female, f.y.male, f.XXY, f.XYY),
                           lwr=c(ci.f.y.female[1],ci.f.y.male[1],ci.f.XXY[1],ci.f.XYY[1]),
                           upr=c(ci.f.y.female[2],ci.f.y.male[2],ci.f.XXY[2],ci.f.XYY[2]),
                           N=c(sum(d.y.viability$tot.females),sum(d.y.viability$tot.males),
                               sum(d.tot.s$tot.females[d.tot.s$generation==1]),
                               sum(d.XYY.viab$non.y.males)+sum(d.XYY.viab$y.males))
                           )

plot(viab.summary$p~c(1,2,4,6), xlim=c(0,7), ylim=c(0,0.6), las=1, type="n", xaxt="n",xlab="",ylab="", cex.axis=0.8, xaxs="i",yaxs="i")
mtext("Frequency (95% CI)",2, cex=0.8,line=2.2)
abline(h=0.5, v=c(3,5))
points(viab.summary$p~c(1,2,4,6), pch=16)
arrows(c(1,2,4,6), viab.summary$lwr, c(1,2,4,6), viab.summary$upr, code=3, angle=90, length=0.1)
text(1.5,0,"(A)\n",cex=0.7,pos=1,xpd=NA)
text(1.5,-0.045,expression(italic("yellow")~"vs. WT"),cex=0.7,pos=1,xpd=NA)
text(4,0,"(B)\nXXY vs. XX",cex=0.7,pos=1,xpd=NA)
text(6,0,"(C)\nXYY vs. XY",cex=0.7,pos=1,xpd=NA)

text(0.9,0.1,"females",cex=0.5)
text(2.1,0.1,"males",cex=0.5)
text(0.9,0.05,"N = 1332",cex=0.5)
text(2.1,0.05,"N = 1549",cex=0.5)
text(4,0.05,"N = 365",cex=0.5)
text(6,0.05,"N = 2528",cex=0.5)


# SIMULATE FREQUENCY CHANGE ----

# simulate change in XXY female frequency assuming the selection coefficient for XYY males inferred elsewhere, but no selection against XXY; determine if this can explain observed XXY frequency decline

# an estimate of viability selection against XYY males
s.XYY.obs <- 0.21
s.XYY.lwr <- 0.10
s.XYY.upr <- 0.31

# rates of non-disjunction
nd.f <- 1.49e-3
nd.m <- 5.79e-4

# average number of females scored by generation
n.f.scored <- round(sapply(c(1:12),function(gen){mean(d.tot.s$tot.females[d.tot.s$generation==gen])}))

# for a given selection coefficient against XYY males, returns slope of XXY frequency over 0:12 generations
sim.tot.s <- function(sXYY, output.type="slope"){
    N <- 120
    gens <- 12
    wf <- c(1, 1)
    wm <- c(1, 1-sXYY)
    
    females <- rep(1, N/2) # all start as XXY
    males <- rep(0, N/2)
    
    fXXY <- 1
    for(g in c(1:gens)){
        new.females <- vector()
        new.males <- vector()
        
        for(i in c(1:(N/2))){
            fi <- sample(females, 1)
            mi <- sample(males, 1)
            
            # offspring: XX, XXY, XY, XYY
            # XX female XY male
            if(fi==0 & mi==0){oi <- rmultinom(1, 100, c(0.5, nd.f*(1/4)+nd.m*(1/2), 0.5, 0))}
            # XXY female XY male
            if(fi==1 & mi==0){oi <- rmultinom(1, 100, c(0.25, 0.25+nd.m*(1/4), 0.25+nd.m*(1/4), 0.25+nd.f*(1/4)))}
            # XX female XYY male
            if(fi==0 & mi==1){oi <- rmultinom(1, 100, c(nd.m*(1/2), 0.5+nd.f*(1/4), 0.5+nd.f*(1/4), nd.m*(1/2)))}
            # XXY female XYY male
            if(fi==1 & mi==1){oi <- rmultinom(1, 100, c(nd.m*(1/4), 0.25+nd.f*(1/4)+nd.m*(1/4), 0.25, 0.25+nd.m*(1/4)+nd.f*(1/4)))}
            
            new.females <- c(new.females, c(rep(0, oi[1]), rep(1, oi[2])))
            new.males <- c(new.males, c(rep(0, oi[3]), rep(1, oi[4])))
        }
        
        wfemales <- sapply(new.females, function(x){wf[x+1]})
        wmales <- sapply(new.males, function(x){wm[x+1]})
        females <- sample(new.females, N/2, prob=wfemales)# applying viability selection to females (none)
        males <- sample(new.males, N/2, prob=wmales)      # applying viability selection to males
        fXXY <- c(fXXY, sum(sample(new.females, n.f.scored[g], prob=wfemales))/n.f.scored[g]) # scoring frequency
    }
    d.i <- data.frame(generation=c(0:gens),f=fXXY)
    if(output.type=="slope"){
        if(nrow(d.i[d.i$f>0,])>0){
            return(coef(glm(cbind(d.i$f*60, (1-d.i$f)*60)~d.i$generation, family="quasibinomial"))[2])
        }else{
            return(NA)
        }
    }
    if(output.type=="final"){
        return(d.i$f[d.i$generation==12])
    }
}

# observed slope from other dataset:
summary(glm(cbind(XXY.females,XX.females)~generation, family="quasibinomial",data=d.tot.s))
obs.slope <- coef(glm(cbind(XXY.females,XX.females)~generation, family="quasibinomial",data=d.tot.s))[2]

slope.list <- replicate(10000, sim.tot.s(s.XYY.obs, output.type="slope"))
hist(slope.list);abline(v=obs.slope)
length(slope.list[slope.list<=obs.slope])/length(slope.list) #9.4%

# consider situations with lower and upper bounds on viability effect of XYY
slope.list.lwr <- replicate(10000, sim.tot.s(s.XYY.lwr))
slope.list.upr <- replicate(10000, sim.tot.s(s.XYY.upr))
length(slope.list.lwr[slope.list.lwr<=obs.slope])/length(slope.list.lwr) # 4.3%
length(slope.list.upr[slope.list.upr<=obs.slope])/length(slope.list.upr) # 16.4%

# how likely are the observed slopes in the absence of any selection? Non-disjunction can still occur.
slope.list.s0 <- replicate(10000, sim.tot.s(0))
hist(slope.list.s0);abline(v=obs.slope)
length(slope.list.s0[slope.list.s0<=obs.slope])/length(slope.list.s0) # 0.019

# alternatively, ask how likely it is to find observed avg. frequency after 12 gens without any selection?
obs.last.freq <- mean(d.tot.s$p.XXY[d.tot.s$generation==12])
final.freq.list <- replicate(30000, sim.tot.s(0, output.type="final"))
final.freq.avg <- (final.freq.list[1:10000]+final.freq.list[10001:20000]+final.freq.list[20001:30000])/3
hist(final.freq.avg, breaks=40); abline(v=obs.last.freq)
length(final.freq.avg[final.freq.avg<=obs.last.freq])/length(final.freq.avg) # P < 1/10000
